# Supplementary material for: A Bacillus anthracis Genome Sequence from the Sverdlovsk 1979 Autopsy Specimens
Source: mBio. 2016 Sep 27;7(5):e01501-16. doi: 10.1128/mBio.01501-16 (PMC5050339; doi:10.1128/mBio.01501-16)
Supplement: Table S1 — List of B. anthracis strains, genome accession numbers, and associated metadata. [file mbo005163008st1.xlsx]

## Sheet: Table S1
Table S1: Strain list
ID	Original ID	Alternate ID	Originating Lab	Country	Source	Year	nickname group	Genetic subgroup*	Major canSNP groups from previous publications**	NCBI accession numbers	Published
2000031052	C-branch 2000031052		Centers for Disease Control	United States of America	cow	1956	C Branch	C.Br.001	C.Br.001	JSZS01000000.1	previous study
2002013094	C-branch 2002013094		Centers for Disease Control	United States of America	surface sample	1956	C Branch	C.Br.001	C.Br.001	CP009900.1, CP009901.1, CP009902.1	previous study
A1055	2000031021		Centers for Disease Control	United States of America	soil	1956	C Branch	C.Br.001	C.Br.A1055	NZ_AAEO01000000	previous study
BF1	BF1		missing data	Germany	cow	2009	B Branch	B.Br.003	B.Br.004	AMDT01000000	previous study
ANSES_00-82			missing data	France	cow	2000	B Branch	B.Br.003	B.Br.004	JHDS02000000.1	previous study
CNEVA-9066			missing data	missing data	missing data	missing data	B Branch	B.Br.003	B.Br.CNEVA	NZ_AAEN01000000	previous study
A0465	RA3	K2762	missing data	France	cow	1997	B Branch	B.Br.003	B.Br.004	NZ_ABLH01000000	previous study
RA3	RA3	K2762	missing data	France	cow	1997	B Branch	B.Br.003	B.Br.004	CP009695.1, CP009696.1, CP009697.1	previous study
HYU01			missing data	South Korea	soil	2009	B Branch	B.Br.003	B.Br.001/002	CP008846.1, CP008847.1, CP008848.1	previous study
A0091	XXVII		missing data	South Africa	missing data	1939	B Branch	B.Br.003	B.Br.001/002	SRR2968134, PRJNA302749, SAMN04283795	this study
SVA11			missing data	Sweden	cow	2011	B Branch	B.Br.003	B.Br.001/002	CP006742, CP006743, CP006744	previous study
BA1035	80	K8101	missing data	South Africa	human	missing data	B Branch	B.Br.003	B.Br.001/002	CP009698.1, CP009699.1, CP009700.1	previous study
Zimbabwe_89			missing data	Zimbabwe	missing data	missing data	B Branch	B.Br.003	B.Br.001/002	JMPU01000000.1	previous study
Kruger_B			missing data	South Africa	missing data	missing data	B Branch	B.Br.003	B.Br.KrugerB	NZ_AAEQ01000000	previous study
A0135	Tan 4	K3380	missing data	Tanzania	cow	missing data	Ancient A	A.Br.034	A.Br.005/006	SRR2968140, PRJNA302749, SAMN04283796	this study
A0026	16/32	K1335	CAMR/Porton Down	England	equine	1992	Ancient A	A.Br.034	A.Br.005/006	SRR2968152, PRJNA302749, SAMN04283797	this study
A2079	TZ18, D99-2664 S/N 5		missing data	Tanzania	impala	1999	Ancient A	A.Br.034	A.Br.005/006	SRR2968188, PRJNA302749, SAMN04283798	this study
A2075	TZ14, D99-2249 S/N 1		Greg Tiffen	Tanzania	baboon	1999	Ancient A	A.Br.034	A.Br.005/006	SRR2968187, PRJNA302749, SAMN04283799	this study
A0017	7/32		CAMR/Porton Down	Zambia	missing data	missing data	Ancient A	A.Br.034	A.Br.005/006	SRR2968151, PRJNA302749, SAMN04283800	this study
CZC5			missing data	Zambia	hippoppotamus	2011	Ancient A	A.Br.034	A.Br.005/006	BAVT01000000.1	previous study
A0533	6461		missing data	South Africa	goat	missing data	Ancient A	A.Br.034	A.Br.005/006	SRR2968171, PRJNA302749, SAMN04283801	this study
A0530	6103; 6B		missing data	Botswana	elephant	missing data	Ancient A	A.Br.034	A.Br.005/006	SRR2968170, PRJNA302749, SAMN04283802	this study
A0006	97/F127		missing data	Australia	missing data	missing data	Ancient A	A.Br.034	A.Br.005/006	SRR2968150, PRJNA302749, SAMN04283803	this study
A0435	K3	K1244	missing data	South Africa	kudu	missing data	Ancient A	A.Br.034	A.Br.005/006	GCA_000832465.1	previous study
K3	K3	K1244	missing data	South Africa	human	missing data	Ancient A	A.Br.034	A.Br.005/006	CP009329.1, CP009330.1, CP009331.1	previous study
A0128	V36		missing data	South Africa	missing data	missing data	Ancient A	A.Br.034	A.Br.005/006	SRR2968156, PRJNA302749, SAMN04283804	this study
DRR014741			missing data	Zambia	hippoppotamus, soil, or humans	2011	Ancient A	A.Br.034	A.Br.005/006	DRR014741	previous study
DRR014739			missing data	Zambia	hippoppotamus, soil, or humans	2011	Ancient A	A.Br.034	A.Br.005/006	DRR014739	previous study
H9401			missing data	South Korea	human	1994	Vollum	A.Br.047	A.Br.005/008 & 005/007	CP002091.1, CP002092.1, CP002093.1	previous study
A0464	Pangkep	K1024	missing data	Indonesia	cow	missing data	Vollum	A.Br.047	A.Br.005/008 & 005/007	SRR2968166, PRJNA302749, SAMN04283806	this study
2000031038	2000031038	300	Centers for Disease Control	missing data	Surface sample	1957	Vollum	A.Br.047	A.Br.005/008 & 005/007	JSZQ01000000.1	previous study
K1129	A67	K1129	missing data	Pakistan	goat	1978	Vollum	A.Br.047	A.Br.007	LGIF01000000.1	previous study
A0615	63362		Dr. Bingziang Wang	China	soil	1981	Vollum	A.Br.047	A.Br.007	SRR2968173, PRJNA302749, SAMN04283807	this study
SK-102	72	K7222	USAMRIID	Pakistan	wool	1976	Vollum	A.Br.047	A.Br.007	CP009462.1, CP009463.1, CP009464.1	previous study
A0380	102	K1021	USAMRIID	Ireland	wool	missing data	Vollum	A.Br.047	A.Br.007	SRR2968162, PRJNA302749, SAMN04283808	this study
2000031709	2000031709	98	Centers for Disease Control	United States of America	goat	1956	Vollum	A.Br.047	A.Br.007	JSZU01000000.1	previous study
2000031008	2000031008	781	Centers for Disease Control	United States of America	Gross sample from air filter	missing data	Vollum	A.Br.047	A.Br.007	JTAP01000000.1	previous study
2000032892	2000032892	SPU7840	Centers for Disease Control	missing data	missing data	missing data	Vollum	A.Br.047	A.Br.007	JSZZ01000000.1	previous study
CDC_684	2000031682	684	Centers for Disease Control	missing data	missing data	1964	Vollum	A.Br.047	A.Br.007	NC_012577, NC_012579, NC_012581	previous study
2000031031	2000031031	297	Centers for Disease Control	United States of America	human	1957	Vollum	A.Br.047	A.Br.007	JSZP01000000.1	previous study
A1058	2000031030		Centers for Disease Control	United States of America	cow	1957	Vollum	A.Br.047	A.Br.007	SRR2968183, PRJNA302749, SAMN04283809	this study
A1056	2000031023		Centers for Disease Control	United States of America	cow	missing data	Vollum	A.Br.047	A.Br.007	GCA_000782885.1	previous study
A0363	B648/82	K8822	missing data	Norway	cow	missing data	Vollum	A.Br.047	A.Br.007	SRR2968161, PRJNA302749, SAMN04283810	this study
A0488	Vollum	K4596	missing data	United Kingdom	missing data	missing data	Vollum	A.Br.047	A.Br.007	NZ_ABJC01000000	previous study
2000032951	2000032951	431	Centers for Disease Control	missing data	human	1958	Vollum	A.Br.047	A.Br.007	JTAA01000000.1	previous study
Vollum1B			missing data	United States of America	human	1951	Vollum	A.Br.047	A.Br.Vollum	CP009326.1, CP009327.1, CP009328.1	previous study
2000032967	2000032967	C20	Centers for Disease Control	missing data	missing data	missing data	Vollum	A.Br.047	A.Br.007	JTAB01000000.1	previous study
2000032968	2000032968	H4	Centers for Disease Control	missing data	missing data	missing data	Vollum	A.Br.047	A.Br.007	JTAC01000000.1	previous study
A1063	2000031044		Centers for Disease Control	United States of America	missing data	1960	Vollum	A.Br.047	A.Br.007	SRR2968184, PRJNA302749, SAMN04283812	this study
A0478	S13-2	K6570	missing data	Spain	minerals	missing data	Vollum	A.Br.047	A.Br.007	SRR2968167, PRJNA302749, SAMN04283811	this study
BA1015	45	K4516	missing data	United States of America	cow	1939	V770	A.Br.054	A.Br.003/004	CP009542.1, CP009543.1, CP009544.1	previous study
2000031039	2000031039		Centers for Disease Control	United States of America	cow	1957	V770	A.Br.054	A.Br.003/004	JSZR01000000.1	previous study
V770-NP-1R			missing data	United States of America	cow	1951	V770	A.Br.054	A.Br.003/004	CP009598.1, CP009597.1, AZQO01000000.1	previous study
A0094	V22		missing data	South Africa	missing data	1949	V770	A.Br.054	A.Br.003/004	SRR2968135, PRJNA302749, SAMN04283813	this study
A0096	IIae		missing data	South Africa	missing data	1939	V770	A.Br.054	A.Br.003/004	SRR2968191, PRJNA302749, SAMN04283814	this study
A0097	IIad		missing data	South Africa	missing data	1938	V770	A.Br.054	A.Br.003/004	SRR2968192, PRJNA302749, SAMN04283815	this study
A1039	27/7/99		missing data	Bolivia	cow	1999	V770	A.Br.054	A.Br.003/004	LAKZ01000000.1	previous study
K8215	ZB80	K8215	missing data	Argentina	cow	missing data	V770	A.Br.054	A.Br.003/004	LGIG01000000.1	previous study
A1096	76482		Laboratorio Azul Diagnostico	Argentina	cow	missing data	V770	A.Br.054	A.Br.003/004	SRR2968148, PRJNA302749, SAMN04283817	this study
A0081	42/3		missing data	Germany	soil	1998	V770	A.Br.054	A.Br.003/004	SRR2968190, PRJNA302749, SAMN04283816	this study
A1101	00242		Laboratorio Azul Diagnostico	Argentina	cow	missing data	V770	A.Br.054	A.Br.003/004	SRR2968195, PRJNA302749, SAMN04283818	this study
A1102	00290		Laboratorio Azul Diagnostico	Argentina	pig	missing data	V770	A.Br.054	A.Br.003/004	SRR2968196, PRJNA302749, SAMN04283819	this study
A1075	1033		missing data	Chile	cow	missing data	V770	A.Br.054	A.Br.003/004	SRR1925730	previous study
A1045	1056		missing data	United States of America	cow	1952	Sterne	A.Br.075	A.Br.001/002	PRJNA302749, SAMN04283821	this study
A0332	A42	K3777	missing data	Germany	cow	1971	Sterne	A.Br.075	A.Br.001/002	PRJNA302749, SAMN04283822	this study
2000032879	2000032879	511	Centers for Disease Control	missing data	missing data	1962	Sterne	A.Br.075	A.Br.001/002	JSZY01000000.1	previous study
A0331	A41	K4921	missing data	Germany	cow	1971	Sterne	A.Br.075	A.Br.001/002	PRJNA302749, SAMN04283823	this study
BFV			missing data	Jamaica	charcoal	missing data	Sterne	A.Br.075	A.Br.001/002	CP007704.1, CP007702.1, CP007703.1	previous study
2000032979	2000032979	752	Centers for Disease Control	United States of America	bone	missing data	Sterne	A.Br.075	A.Br.001/002	JTAE01000000.1	previous study
ANSES_08-8_20			missing data	France	cow	2008	Sterne	A.Br.075	A.Br.001/002	JHCB02000000.1	previous study
Sterne			missing data	missing data	missing data	missing data	Sterne	A.Br.075	A.Br.001/002	NC_005945	previous study
A0937	Lopburi Province		missing data	Thailand	missing data	missing data	Ames	A.Br.081	A.Br.001/002	PRJNA302749, SAMN04283824	this study
A0341	A9	K7912	missing data	Germany	animal	missing data	Ames	A.Br.081	A.Br.001/002	PRJNA302749, SAMN04283825	this study
A16	A16	unknown	Hohenheim University, Wolfgang Beyer	France	missing data	1971	Ames	A.Br.081	A.Br.001/002	CP001970.1, CP001971.1, CP001972.1	previous study
A0545	63237		Dr. Bingziang Wang	China	air sample	1963	Ames	A.Br.081	A.Br.001/002	PRJNA302749, SAMN04283826	this study
A16R			missing data	China	missing data	missing data	Ames	A.Br.081	A.Br.001/002	CP001974.1, CP001975.1	previous study
Shikan-NIID			missing data	Japan	horse	1928	Ames	A.Br.081	A.Br.001	AP014833.1, AP014834.1, AP014835.1	previous study
Reference	unknown		missing data	United States of America	cow	1981	Ames	A.Br.081	A.Br.Ames	NC_007322,NC_007530,NC_007323	previous study
52-40-NIAH			missing data	missing data	cattle	missing data	Ames	A.Br.081	A.Br.001/002	BBWY01000000.1	previous study
A0722	63265		Dr. Bingziang Wang	China	missing data	1957	Ames	A.Br.081	A.Br.001/002	PRJNA302749, SAMN04283827	this study
A0725	63268		Dr. Bingziang Wang	China	missing data	1957	Ames	A.Br.081	A.Br.001/002	PRJNA302749, SAMN04283828	this study
44-NIAH			missing data	missing data	missing data	missing data	Ames	A.Br.081	A.Br.001/002	BBWX01000000.1	previous study
Han			missing data	China	cow	2012	Ames	A.Br.081	A.Br.001/002	CP008854.1	previous study
A0389	Bekasi	K1938	missing data	Indonesia	goat	missing data	Ames	A.Br.081	A.Br.001/002	NZ_ABLB01000000	previous study
A0001	39	K0300	missing data	Turkey	missing data	missing data	Aust94	A.Br.014	A.Br.002/003	SRR2968189, PRJNA302749, SAMN04283829	this study
A0103	3 Samsun	K2111	missing data	Turkey	cow	missing data	Aust94	A.Br.014	A.Br.002/003	SRR2968193, PRJNA302749, SAMN04283830	this study
A0148	31	K7791	Martin Hugh-Jones at LSU (original from Mehmet DOGANAY)	Turkey	human	1990	Aust94	A.Br.014	A.Br.002/003	SRR2968194, PRJNA302749, SAMN04283831	this study
9080G	9080-G_#21	#21	National Center for Disease Control in Georgia (NCDC)	Country of Georgia	cattle burial ground	1998	Aust94	A.Br.014	A.Br.002/003	NZ_CM002399.1, NZ_CM002400.1, NZ_CM002398.1	previous study
52G	52-G_#142	#142	National Center for Disease Control in Georgia (NCDC)	Country of Georgia	cow	2009	Aust94	A.Br.014	A.Br.002/003	GCA_000559005.1	previous study
8903G	8903-G_#18	#18	National Center for Disease Control in Georgia (NCDC)	Country of Georgia	cattle burial ground	1997	Aust94	A.Br.014	A.Br.002/003	NZ_CM002402.1, NZ_CM002403.1, NZ_CM002401.1	previous study
A0002	40	K8589	missing data	Turkey	missing data	missing data	Aust94	A.Br.014	A.Br.002/003	SRR2968144, PRJNA302749, SAMN04283832	this study
A0083	36/1		missing data	Germany	soil	missing data	Aust94	A.Br.014	A.Br.002/003	SRR2968155, PRJNA302749, SAMN04283833	this study
Australia_94	29/32	K4834	missing data	Australia	cow	1994	Aust94	A.Br.014	A.Br.Aust94	NZ_AAES01000000	previous study
A0404	CS176(#1)	K4342	missing data	India	human	missing data	Aust94	A.Br.014	A.Br.002/003	SRR2968164, PRJNA302749, SAMN04283834	this study
K2883	CS176(#5)	K2883	missing data	India	human	missing data	Aust94	A.Br.014	A.Br.002/003	LFYH01000000.1	previous study
A0386	118	K1811	missing data	Scotland	human	missing data	Aust94	A.Br.014	A.Br.002/003	SRR2968163, PRJNA302749, SAMN04283835	this study
Ohio_ACB			missing data	United States of America	pig	missing data	Aust94	A.Br.014	A.Br.002/003	CP009339.1, CP009340.1, CP009341.1	previous study
2000031027	2000031027		Centers for Disease Control	United States of America	cow	1957	Aust94	A.Br.014	A.Br.002/003	JTAR01000000.1	previous study
A3716	Etosha60		Etosha Institute, Holly Ganz and Wayne Getz	Namibia	zebra	2006	Aust94	A.Br.014	A.Br.002/003	SRR2968149, PRJNA302749, SAMN04283842	this study
K1285	93/37	K1285	missing data	Namibia	zebra	missing data	Aust94	A.Br.014	A.Br.002/003	LFYF01000000.1	previous study
A0088	V20		missing data	South Africa	missing data	missing data	Aust94	A.Br.014	A.Br.002/003	SRR2968133, PRJNA302749, SAMN04283839	this study
A0252	(ZIM69)	K1110	missing data	Zimbabwe	missing data	missing data	Aust94	A.Br.014	A.Br.002/003	SRR2968160, PRJNA302749, SAMN04283840	this study
A0455	MOZ-8	K1568	missing data	Mozambique	cow	1965	Aust94	A.Br.014	A.Br.002/003	SRR2968165, PRJNA302749, SAMN04283841	this study
A0224	97-2241/10	K7063	missing data	Australia	flies	missing data	Aust94	A.Br.014	A.Br.002/003	SRR2968158, PRJNA302749, SAMN04283836	this study
A0656	63411		Dr. Bingziang Wang	China	soil	1982	Aust94	A.Br.014	A.Br.002/003	SRR2968145, PRJNA302749, SAMN04283837	this study
A0659	63414		Dr. Bingziang Wang	China	soil	1982	Aust94	A.Br.014	A.Br.002/003	SRR2968146, PRJNA302749, SAMN04283838	this study
A1035	4		missing data	Albania	sheep	missing data	Tsiankovskii	A.Br.105	A.Br.008/011	SRR2968140, PRJNA302749, SAMN04283843	this study
A1032	1		missing data	Albania	goat	missing data	Tsiankovskii	A.Br.105	A.Br.008/011	SRR2968139, PRJNA302749, SAMN04283844	this study
A1033	2		Martin Hugh-Jones at LSU (original from Mehmet DOGANAY)	Albania	cow	missing data	Tsiankovskii	A.Br.105	A.Br.008/011	SRR2968213, PRJNA302749, SAMN04283845	this study
A11193	3186	BUL 38	Bundeswehr Institute of Microbiology; BIM received from Professor Savov from Sophia on 3/6/2008	Bulgaria	cattle	1960_80	Tsiankovskii	A.Br.105	A.Br.008/011	SRR2968197, PRJNA302749, SAMN04283846	this study
A11194	3187	BUL 39	Bundeswehr Institute of Microbiology; BIM received from Professor Savov from Sophia on 3/6/2008	Bulgaria	cattle	1960_80	Tsiankovskii	A.Br.105	A.Br.008/011	SRR2968186, PRJNA302749, SAMN04283847	this study
A0062	100004	K1340	missing data	Poland	missing data	missing data	Tsiankovskii	A.Br.105	A.Br.008/011	SRR2968154, PRJNA302749, SAMN04283848	this study
A0362	B6273/93	K8091	missing data	Norway	cow	missing data	Tsiankovskii	A.Br.105	A.Br.008/011	SRR2968203, PRJNA302749, SAMN04283849	this study
A0628	63375		Dr. Bingziang Wang	China	soil	1981	Tsiankovskii	A.Br.105	A.Br.008/011	SRR2968206, PRJNA302749, SAMN04283850	this study
A0324	A22	K3974	missing data	Slovakia	missing data	missing data	Tsiankovskii	A.Br.105	A.Br.008/011	SRS966987	previous study
Tsiankovskii-I			missing data	Russia	vaccine live stock	1960	Tsiankovskii	A.Br.105	A.Br.008/011	NZ_ABDN02000000	previous study
A11216	Svd-2		missing data	Russia	human	1979	Tsiankovskii	A.Br.105	A.Br.008/011	SRR2968198, SRR2968143, PRJNA302749, SAMN04283852	this study
A11217	Svd-1		missing data	Russia	human	1979	Tsiankovskii	A.Br.105	A.Br.008/011	SRR2968141, SRR2968216, PRJNA302749, SAMN04283853	this study
Combine_A11216_A11217	sverd_combined		missing data	Russia	human	1979	Tsiankovskii	A.Br.105	A.Br.008/011	PRJNA302749, SAMN04283854	this study
Cvac02			missing data	China, but likely not original origin	missing data	2012	Tsiankovskii	A.Br.105	A.Br.008/011	CP008853.1	previous study
A0481	STI I-2	K9810	missing data	Russia	vaccine	missing data	STI	A.Br.118	A.Br.008/011	SRR2968168, PRJNA302749, SAMN04283855	this study
A0485	STI-89	K2789	Peter Turnbull	Russia	vaccine	missing data	STI	A.Br.118	A.Br.008/011	SRR2968169, PRJNA302749, SAMN04283856	this study
A0675	63430		Dr. Bingziang Wang	China	soil	1982	STI	A.Br.118	A.Br.008/011	SRR2968207, PRJNA302749, SAMN04283857	this study
A0696	63451		Dr. Bingziang Wang	China	soil	1982	STI	A.Br.118	A.Br.008/011	SRR2968208, PRJNA302749, SAMN04283858	this study
A0033	23/32	K8071	CAMR/Porton Down	China	wool	missing data	STI	A.Br.118	A.Br.008/011	SRR2968153, PRJNA302749, SAMN04283860	this study
K2129	22/32	K2129	missing data	China	fur	missing data	STI	A.Br.118	A.Br.008/011	LFYG01000000.1	previous study
A0032	22/32	K2129	CAMR/Porton Down	China	fur	missing data	STI	A.Br.118	A.Br.008/011	SRR2968199, PRJNA302749, SAMN04283859	this study
A0604	63351		Dr. Bingziang Wang	China	soil	1981	STI	A.Br.118	A.Br.008/011	SRR2968172, PRJNA302749, SAMN04283861	this study
A0417	K1347	K1347	missing data	Hungary	missing data	missing data	STI	A.Br.118	A.Br.008/011	SRR2968205, PRJNA302749, SAMN04283862	this study
A0241	1/6	K7665	missing data	Turkey	goat	missing data	no assignment	A.Br.126	A.Br.008/011	SRR2968136, PRJNA302749, SAMN04283863	this study
A0150	33	K5237	Martin Hugh-Jones at LSU (original from Mehmet DOGANAY)	Turkey	human	1995	no assignment	A.Br.126	A.Br.008/011	SRR2968200, PRJNA302749, SAMN04283864	this study
A0245	2/6	K8127	missing data	Turkey	cow	missing data	no assignment	A.Br.008/011	A.Br.008/011	SRR2968159, PRJNA302749, SAMN04283865	this study
A0293	2PT	K4241	missing data	Italy	sheep	missing data	Pasteur	A.Br.127	A.Br.008/011	SRR2968137, PRJNA302749, SAMN04283866	this study
A0847	Ba 009		Istituto Zooprofilattico Sperimentale della Puglia e della Basilicata, Matera, Italy	Italy	sheep	1997	Pasteur	A.Br.127	A.Br.008/011	SRR2968175, PRJNA302749, SAMN04283867	this study
3154	3154	BUL 5	Bundeswehr Institute of Microbiology; BIM received from Savov, Tiflis on 3/5/2004	Bulgaria	soil	1960_80	Pasteur	A.Br.127	A.Br.008/011	ANFF01000001, ANFF01000002, ANFF01000003	previous study
3166	3166	BUL 17	Bundeswehr Institute of Microbiology; BIM received from Savov, Tiflis on 3/5/2004	Bulgaria	soil	1960_80	Pasteur	A.Br.127	A.Br.008/011	ANFG01000000	previous study
Pasteur	Pasteur		CAMR/Porton Down	England	cat	missing data	Pasteur	A.Br.127	A.Br.008/011	CP009475.1, CP009476.1	previous study
Smith_1013			missing data	missing data	missing data	missing data	Pasteur	A.Br.127	A.Br.008/011	JNOD01000000.1	previous study
A0157	4728	K7682	missing data	United States of America	pig	1952	Pasteur	A.Br.127	A.Br.008/011	CP010342.1, CP010343.1	previous study
A0684	63439		Dr. Bingziang Wang	China	soil	1982	heroin	A.Br.161	A.Br.008/011	SRR2968138, PRJNA302749, SAMN04283885	this study
A0897	900		missing data	Ethiopia	equine	missing data	heroin	A.Br.161	A.Br.008/011	SRR1285612	previous study
PAK-1	PAK-1	K5135	missing data	Pakistan	sheep	1978	heroin	A.Br.161	A.Br.008/011	CP009324.1, CP009325.1	previous study
A0149	32	K9002	Martin Hugh-Jones at LSU (original from Mehmet DOGANAY)	Turkey	human	1991	heroin	A.Br.161	A.Br.008/011	SRR1318540	previous study
A0264	14	K7948	Martin Hugh-Jones at LSU (original from Mehmet DOGANAY)	Turkey	human	1984	heroin	A.Br.161	A.Br.008/011	SRR1999417, PRJNA302749, SAMN04283886	this study
2000032945	2000032945	415, Mitchie # 12	Centers for Disease Control	missing data	goat hair	missing data	heroin	A.Br.161	A.Br.008/011	SRR1999665	previous study
2000032955	2000032955	435	Centers for Disease Control	missing data	human	1958	heroin	A.Br.161	A.Br.008/011	SRR1999666	previous study
2002013072	2002013072	442	Centers for Disease Control	United States of America	sheep	1960	heroin	A.Br.161	A.Br.008/011	SRR1999667	previous study
2002721572	2002721572	F5754	Centers for Disease Control	United States of America	missing data	1988	heroin	A.Br.161	A.Br.008/011	SRR1999668	previous study
2000031055	2000031055	304, Tannery 3	Centers for Disease Control	missing data	fomite surface sample	1957	heroin	A.Br.161	A.Br.008/011	SRR1999664	previous study
A4566	A-294		Robert Koch-Institut (Roland Grunow, Silke Klee)	Denmark	human	2012	heroin	A.Br.161	A.Br.008/011	SRR1999716	previous study
A4568	A-315/2		Robert Koch-Institut (Roland Grunow, Silke Klee)	Norway	human	2000	heroin	A.Br.161	A.Br.008/011	SRR1999718	previous study
Ba4599	UK 2, Ba4599		CAMR/Porton Down	Scotland	human	2009	heroin	A.Br.161	A.Br.008/011	AGQP01000000	previous study
A4606	2728, ASC540		Public Health England	Scotland	human	2010	heroin	A.Br.161	A.Br.008/011	SRR1999695	previous study
A0401	CNEVA 7193	K1895	missing data	France	cow	missing data	no assignment	A.Br.011/160	A.Br.011/009	SRR2968204, PRJNA302749, SAMN04283868	this study
ANSES_99-100			missing data	France	cow	1999	Carbosap	A.Br.133	A.Br.011/009	JHDR02000000.1	previous study
Carbosap	Ba 043	Carbosap	Istituto Zooprofilattico Sperimentale della Puglia e della Basilicata, Matera, Italy	Italy	missing data	1940_1945	Carbosap	A.Br.133	A.Br.011/009	ANAO01000000	previous study
A0878	44		missing data	Italy	missing data	missing data	Carbosap	A.Br.133	A.Br.011/009	SRR2968181, PRJNA302749, SAMN04283869	this study
95014			missing data	missing data	missing data	missing data	Carbosap	A.Br.133	A.Br.011/009	JANG01000000.1	previous study
A1144	92/147		missing data	Argentina	cow	missing data	Carbosap	A.Br.133	A.Br.011/009	CP010852.1, CP010853.1, CP010854.1	previous study
A0862	Ba 028		Istituto Zooprofilattico Sperimentale della Puglia e della Basilicata, Matera, Italy	Italy	sheep	1984	no assignment	A.Br.137	A.Br.011/009	SRR2968179, PRJNA302749, SAMN04283870	this study
A0862	Ba 028		Istituto Zooprofilattico Sperimentale della Puglia e della Basilicata, Matera, Italy	Italy	sheep	1984	no assignment	A.Br.137	A.Br.011/009	SRR2968209, PRJNA302749, SAMN04283871	this study
A0894	Ba 125	031/CE	Istituto Zooprofilattico Sperimentale della Puglia e della Basilicata, Matera, Italy	Italy	goat	1997	no assignment	A.Br.137	A.Br.011/009	SRR2968212, PRJNA302749, SAMN04283872	this study
A0891	028/CE		missing data	Italy	goat	1989	no assignment	A.Br.137	A.Br.011/009	SRR2968210, PRJNA302749, SAMN04283873	this study
A0893	Ba 124	030/CE	Istituto Zooprofilattico Sperimentale della Puglia e della Basilicata, Matera, Italy	Italy	goat	1996	no assignment	A.Br.137	A.Br.011/009	SRR2968211, PRJNA302749, SAMN04283874	this study
A0881	938/D/99		Istituto Zooprofilattico Sperimentale della Puglia e della Basilicata, Matera, Italy	Italy	human	missing data	no assignment	A.Br.140	A.Br.011/009	SRR2968182, PRJNA302749, SAMN04283875	this study
A1082	Ba 051	3870/LZ	Istituto Zooprofilattico Sperimentale della Puglia e della Basilicata, Matera, Italy	Italy	cattle	missing data	no assignment	A.Br.140	A.Br.011/009	SRR2968185, PRJNA302749, SAMN04283876	this study
A1050	Ba 053	1191/LZ (1191D)	Istituto Zooprofilattico Sperimentale della Puglia e della Basilicata, Matera, Italy	Italy	cow	missing data	no assignment	A.Br.140	A.Br.011/009	SRR2968214, PRJNA302749, SAMN04283877	this study
A0873	Ba 039		Istituto Zooprofilattico Sperimentale della Puglia e della Basilicata, Matera, Italy	Italy	cattle	1972	no assignment	A.Br.140	A.Br.011/009	SRR2968180, PRJNA302749, SAMN04283878	this study
A0843	Ba 005		Istituto Zooprofilattico Sperimentale della Puglia e della Basilicata, Matera, Italy	Italy	sheep	1993	no assignment	A.Br.140	A.Br.011/009	SRR2968174, PRJNA302749, SAMN04283879	this study
A0853	Ba 017		Istituto Zooprofilattico Sperimentale della Puglia e della Basilicata, Matera, Italy	Italy	cattle	1999	no assignment	A.Br.140	A.Br.011/009	SRR2968176, PRJNA302749, SAMN04283880	this study
Pollino			missing data	Italy	cow	missing data	no assignment	A.Br.144	A.Br.011/009	CP010813.1, CP010814.1, CP010815.1	previous study
A0854	Ba 019		Istituto Zooprofilattico Sperimentale della Puglia e della Basilicata, Matera, Italy	Italy	cattle	1999	no assignment	A.Br.144	A.Br.011/009	SRR2968177, PRJNA302749, SAMN04283881	this study
A0860	Ba 026		Istituto Zooprofilattico Sperimentale della Puglia e della Basilicata, Matera, Italy	Italy	sheep	1984	no assignment	A.Br.144	A.Br.011/009	SRR2968178, PRJNA302749, SAMN04283882	this study
K0021	1FG	K0021	missing data	Italy	sheep	missing data	no assignment	A.Br.144	A.Br.011/009	LFYI01000000.1	previous study
London_496			missing data	United Kingdom London import	animal skin drum	2006	no assignment	A.Br.153	A.Br.011/009	SRR2094267	previous study
London_491			missing data	United Kingdom London import	human	2006	no assignment	A.Br.153	A.Br.011/009	SRR2094266	previous study
London_497			missing data	United Kingdom London import	animal hide	2006	no assignment	A.Br.153	A.Br.011/009	SRR2094269	previous study
London_493			missing data	United Kingdom London import	animal hide	2006	no assignment	A.Br.153	A.Br.011/009	SRR2094265	previous study
A3802	2006201031		Centers for Disease Control	Ivory Coast	goat hide	2006	no assignment	A.Br.153	A.Br.011/009	SRR2968215, PRJNA302749, SAMN04283884	this study
Scotland_483			missing data	United Kingdom Scotland import	animal skin drum	2006	no assignment	A.Br.153	A.Br.011/009	SRR2094263	previous study
Sen2Col2			missing data	Senegal	ostrich	2010	no assignment	A.Br.148	A.Br.011/009	CAVC010000000	previous study
Gmb1			missing data	Gambia	cow	2010	no assignment	A.Br.148	A.Br.011/009	CAVE010000000	previous study
Sen3			missing data	Senegal	sheep	2010	no assignment	A.Br.148	A.Br.011/009	CAVD010000000	previous study
A0303	81-173C-2	K7118	missing data	Canada	cow	missing data	WNA	A.Br.009	A.Br.009	SRR2968201, PRJNA302749, SAMN04283883	this study
Canadian_bison			missing data	Canada	bison	missing data	WNA	A.Br.009	A.Br.009	CP010320.1, CP010321.1, CP010322.1	previous study
A0174	74-412C-8	K1979	missing data	Canada	cow	1995	WNA	A.Br.009	A.Br.009	NZ_ABLT01000000	previous study
2000031006	2000031006	220	Centers for Disease Control	United States of America	missing data	1956	WNA	A.Br.009	A.Br.009	JTAS01000000.1	previous study
A0193	96-10355	K1256	missing data	United States of America	cow	missing data	WNA	A.Br.009	A.Br.009	NZ_ABKF01000000	previous study
USA6153	6153		missing data	United States of America	missing data	missing data	WNA	A.Br.009	A.Br.009	NZ_AAER01000000	previous study
2000032832	2000032832	201	Centers for Disease Control	missing data	missing data	missing data	WNA	A.Br.009	A.Br.009	JSZX01000000.1	previous study
2000032819	2000032819	A0589	Centers for Disease Control	missing data	missing data	missing data	WNA	A.Br.009	A.Br.009	JSZW01000000.1	previous study
2000031765	2000031765	A0507	Centers for Disease Control	missing data	missing data	missing data	WNA	A.Br.009	A.Br.009	JSZV01000000.1	previous study
2000032989	2000032989	AO473	Centers for Disease Control	missing data	missing data	missing data	WNA	A.Br.009	A.Br.009	JTAF01000000.1	previous study
* canSNP group as shown in Figure S2.
** canSNP groups according to in silico analyses of SNP signatures presented in Van Ert et al. (2007), Marston et al. (2011), and Birdsell et al. (2012). In general, these designations are less precise than ones according to Figure S2.
