# Supplementary material for: A Bacillus anthracis Genome Sequence from the Sverdlovsk 1979 Autopsy Specimens
Source: mBio. 2016 Sep 27;7(5):e01501-16. doi: 10.1128/mBio.01501-16 (PMC5050339; doi:10.1128/mBio.01501-16)
Supplement: Table S3 — Branch assignments for all SNPs. [file mbo005163008st3.xlsx]

## Sheet: Table S3_Branches of all SNPs
NC	ID	Group	Branch			Homoplastic SNPs
7322	32	Aust94	A0103			NC	Locus
7322	59	KrugerB	B.Br.001			7530	1602164
7530	72	DeepBranches	A.Br.006			7323	9106
7530	124	Ames/Sterne	A0332			7530	1132168
7530	187	Aust94	A.Br.099			7322	150892
7530	187	Ames/Sterne	A0332			7530	2115451
7530	188	TEABr011	A.Br.142			7530	1889305
7530	228	Aust94	A.Br.104			7530	3047171
7530	322	TEABr011	A.Br.154			7530	2383389
7323	350	TEABr008/011	A.Br.162			7530	3889072
7322	422	Aust94	K1285			7530	3871854
7322	1133	Cbranches	C.Br.002			7530	794594
7322	1288	DeepBranches	B.Br.003			7530	1230859
7322	1405	AncientA	A.Br.046			7530	4478691
7323	1502	AncientA	A.Br.041			7530	1446160
7323	1546	Ames/Sterne	A0389			7530	4233838
7322	1581	Vollum	H9401			7530	3268656
7322	1787	TEABr008/011	A.Br.124			7530	3844187
7530	1844	Vollum	A0615			7530	1311045
7530	1854	ABrWNA	A.Br.018 or 009			7530	1596353
7323	1889	FrenchB	B.Br.006			7530	2852130
7530	1919	TEABr008/011	A0293			7530	2688379
7323	1945	TEABr008/011	A0684			7530	1373031
7530	1972	Vollum	A.Br.059			7530	1151074
7530	1981	Aust94	OhioACB			7530	2971265
7530	1993	Root	A/B.Br.001 or C.Br.001			7530	5099581
7530	2096	KrugerB	B.Br.002			7530	2772788
7322	2375	Cbranches	C.Br.002			7530	2280985
7530	2376	TEABr008/011	A.Br.162			7530	3161645
7323	2477	TEABr008/011	A0293			7530	1240362
7530	2563	TEABr011	A.Br.142			7530	4868533
7530	2578	ABr003/004	A.Br.064			7530	2280991
7530	2753	KrugerB	B.Br.001			7530	1236252
7323	2846	Aust94	A.Br.095			7530	2816449
7323	2866	AncientA	A0533			7530	4233906
7530	3295	TEABr008/011	2000031055			7530	4509748
7530	3416	Cbranches	2000031052			7530	503449
7322	3522	TEABr011	A.Br.153			7530	3768663
7323	3626	ABrWNA	2000031006			7530	4570031
7323	3635	Root	A/B.Br.001 or C.Br.001			7530	3785996
7322	3741	Ames/Sterne	A1045			7530	1134098
7322	4018	AncientA	A.Br.036			7530	1296700
7323	4060	Ames/Sterne	44NIAH			7323	29080
7323	4105	DeepBranches	B.Br.003			7530	2423657
7530	4190	Root	A/B.Br.001 or C.Br.001			7530	3726311
7322	4547	Vollum	2000031038			7530	3233824
7322	4551	KrugerB	B.Br.009			7322	141922
7322	4846	DeepBranches	B.Br.003			7530	610254
7322	5002	Vollum	A.Br.048			7530	4398276
7322	5018	Vollum	A.Br.050			7530	1014487
7322	5112	AncientA	A0135			7530	1647389
7322	5204	Vollum	H9401			7530	3560815
7323	5261	Aust94	A.Br.098			7323	41262
7323	5908	Aust94	A.Br.101			7530	3547355
7322	6132	Aust94	A.Br.101			7530	3667929
7323	6335	Aust94	A.Br.028			7530	2281027
7322	6451	TEABr011	London496			7322	96832
7322	6475	TEABr008/011	A11193			7530	1908886
7322	6633	Cbranches	C.Br.002			7530	1972618
7323	6740	Aust94	OhioACB			7530	794603
7322	6815	DeepBranches	B.Br.003			7530	2528887
7323	7040	TEABr011	ANSE9100			7530	970741
7530	7323	KrugerB	B.Br.008			7530	41174
7322	7452	Sterne/Ames	A.Br.002			7530	2436956
7322	7743	Vollum	2000031008			7530	2412248
7530	7764	AncientA	A.Br.040			7530	3030763
7323	7822	Vollum	A.Br.048			7530	4005820
7323	7824	Vollum	2000031008			7530	1010597
7322	7968	AncientA	A.Br.039			7530	224846
7530	8066	TEABr008/011	2002721572			7530	3855154
7323	8103	DeepBranches	A.Br.006			7530	41227
7322	8429	KrugerB	A0091			7530	18505
7322	8605	Ames/Sterne	ANSES08820			7530	808623
7323	8907	FrenchB	B.Br.004			7530	4527855
7323	9106	DeepBranches	A.Br.003			7530	4047764
7323	9106	KrugerB	B.Br.008			7530	3155665
7530	9114	TEABr008/011	A0324			7323	30655
7322	9538	Aust94	A.Br.026			7530	1314219
7323	9695	AncientA	A0533			7530	4754117
7322	9744	TEABr008/011	A0604			7530	2317713
7323	9759	DeepBranches	A.Br.006			7530	3445971
7323	9842	Vollum	H9401			7530	3305352
7323	9857	KrugerB	BA1035			7530	226342
7322	10043	Cbranches	C.Br.002			7530	5078174
7322	10151	Aust94	2000031027			7530	5088651
7323	10557	Cbranches	2000031052			7530	1487885
7323	10702	ABrWNA	canadianbison			7530	4880056
7322	10941	ABrWNA	WesternNorthAmer			7530	1854487
7322	10977	ABrWNA	WesternNorthAmer			7530	5040523
7322	10999	DeepBranches	B.Br.003			7530	1223198
7323	12266	AncientA	A.Br.039			7530	3504702
7322	12822	TEABr008/011	A0245			7530	187
7323	13434	Cbranches	2000031052			7323	81642
7322	13537	Ames/Sterne	A0332			7530	1432156
7323	13554	FrenchB	BF1			7530	5064987
7322	13624	Vollum	A.Br.057			7530	3803564
7323	13806	TEABr011	A.Br.153			7323	29014
7322	14110	DeepBranches	A.Br.006			7530	4047763
7323	14446	TEABr008/011	A.Br.113			7530	5078168
7323	14801	ABr003/004	A.Br.064			7530	1399271
7323	14993	TEABr011	A.Br.147			7530	1134120
7323	15084	TEABr011	A.Br.157			7322	145577
7530	15104	TEABr008/011	2000031055			7530	4221322
7322	15138	Root	A/B.Br.001 or C.Br.001			7530	1914878
7530	15196	DeepBranches	B.Br.003			7530	2332200
7530	15268	KrugerB	B.Br.009			7530	2698633
7323	15316	Ames/Sterne	A0937			7323	32057
7530	15393	TEABr008/011	A.Br.118			7530	1313016
7530	15495	Vollum	2000032892			7530	4332666
7530	15498	Root	A/B.Br.001 or C.Br.001			7530	4234273
7323	15718	Vollum	A.Br.048			7322	32057
7323	15837	TEABr008/011	A0684			7530	3460779
7322	15956	Vollum	CDC684			7530	3674768
7323	16517	KrugerB	B.Br.009			7530	3038888
7322	16665	Root	A/B.Br.001 or C.Br.001			7530	1301762
7323	16679	Aust94	A.Br.101			7530	2139213
7323	16756	DeepBranches	B.Br.003			7530	2373839
7323	17038	TEABr008/011	A1035			7530	319271
7323	17120	KrugerB	B.Br.008			7530	1074472
7322	17226	TEABr011	A.Br.147			7530	3923522
7322	17235	Vollum	H9401			7530	752404
7530	17294	Ames/Sterne	Reference			7530	1370227
7530	17331	TEABr008/011	A.Br.128			7530	4182302
7530	17429	ABr003/004	A.Br.074			7530	805840
7323	17865	KrugerB	B.Br.008			7530	1864502
7322	17892	DeepBranches	A.Br.004			7530	1088068
7323	18140	Vollum	2000032892			7530	1969540
7530	18264	TEABr011	A.Br.153			7530	3352329
7322	18321	Vollum	A.Br.048			7530	205062
7530	18322	ABr003/004	A.Br.067			7530	3924380
7530	18324	AncientA	A2079			7530	889124
7530	18505	C	2002013094			7530	2979236
7530	18505	TEABr008/011	Ba4599			7530	2366212
7530	18505	Aust94	OhioACB			7322	104414
7323	18757	KrugerB	B.Br.008			7322	119647
7322	18862	Ames/Sterne	2000032879			7530	2281084
7323	18963	TEABr008/011	A.Br.110			7322	141921
7322	19208	TEABr008/011	A.Br.162			7322	160978
7530	19692	DeepBranches	B.Br.003			7530	1234785
7323	19708	Ames/Sterne	BFV			7322	147905
7530	19898	Root	A/B.Br.001 or C.Br.001			7322	149661
7323	19934	Root	A/B.Br.001 or C.Br.001			7322	171972
7323	20317	Vollum	A.Br.048			7322	139826
7323	20333	KrugerB	B.Br.001			7322	95970
7323	20953	Ames/Sterne	A0332			7322	85583
7323	20966	AncientA	A.Br.041			7530	1603558
7323	21155	DeepBranches	B.Br.003			7530	3817575
7322	21211	Ames/Sterne	A0389			7530	286621
7322	21232	ABrWNA	2000031006			7530	2280891
7530	21386	Ames/Sterne	A0722			7322	126890
7323	21558	TEABr008/011	A0684			7530	1837790
7322	21625	TEABr008/011	A.Br.119			7530	869392
7323	21660	Aust94	A0224			7530	4119695
7530	21724	Ames/Sterne	ShikanNIID			7530	628398
7322	21843	Vollum	SK102			7530	3907337
7322	22092	KrugerB	B.Br.008			7530	1134110
7530	22145	FrenchB	B.Br.004			7530	5088550
7323	22303	Carbosap	A.Br.135			7530	5111683
7323	22368	KrugerB	Zimbabwe89			7530	507075
7323	22433	Aust94	A.Br.014			7530	2280892
7323	22434	TEABr011	ANSE9100			7322	141923
7323	22787	Vollum	A0363			7322	89681
7322	22801	TEABr011	A.Br.160			7530	5031640
7323	22864	Aust94	A0224			7322	141924
7323	22995	AncientA	A.Br.037			7323	57326
7530	23173	DeepBranches	B.Br.003
7323	23320	Vollum	A.Br.007
7530	23585	KrugerB	A0091
7322	23822	Cbranches	C.Br.002
7530	23999	TEABr008/011	A0241
7530	24064	Vollum	2000032892
7322	24105	AncientA	A.Br.043
7530	24149	Root	A/B.Br.001 or C.Br.001
7323	24261	AncientA	A.Br.042
7322	24313	DeepBranches	B.Br.003
7322	24410	Root	A/B.Br.001 or C.Br.001
7323	24514	TEABr008/011	A.Br.165
7530	24528	Vollum	A.Br.048
7323	24615	C	2002013094
7530	24657	TEABr011	A0401
7322	24793	Vollum	2000031008
7323	24888	TEABr011	A.Br.138
7322	24952	DeepBranches	A.Br.006
7322	25043	Vollum	A.Br.048
7323	25290	FrenchB	B.Br.005
7322	25332	ABrWNA	WesternNorthAmer
7322	25551	KrugerB	HYU01
7530	25835	Aust94	A0083
7322	26411	Vollum	A.Br.048
7322	26483	KrugerB	A0091
7323	26803	Vollum	2000032967
7530	27093	Root	A/B.Br.001 or C.Br.001
7323	27163	TEABr011	A.Br.147
7323	27352	KrugerB	B.Br.001
7530	27910	DeepBranches	A.Br.006
7323	28005	Cbranches	2000031052
7323	28064	Aust94	A.Br.015
7323	28576	TEABr008/011	A.Br.116
7530	28847	AncientA	A.Br.039
7322	28892	Cbranches	C.Br.002
7530	28921	Ames/Sterne	A0937
7323	28993	Vollum	A0363
7323	29012	Ames/Sterne	A0332
7323	29014	Vollum	A.Br.048
7323	29014	ABr003/004	A.Br.064
7323	29033	TEABr011	A.Br.157
7323	29080	DeepBranches	A.Br.006
7323	29080	Aust94	A.Br.014
7322	29232	Vollum	A.Br.054
7322	29336	TEABr011	carbosap
7323	29385	AncientA	A.Br.041
7322	29503	TEABr008/011	A.Br.121
7323	29614	Root	A/B.Br.001 or C.Br.001
7322	29651	ABr003/004	A.Br.067
7323	29860	AncientA	A.Br.042
7322	29990	TEABr008/011	A0245
7323	30642	AncientA	A0533
7323	30643	TEABr008/011	A0684
7323	30649	Ames/Sterne	2000032879
7323	30655	AncientA	A.Br.041
7323	30655	KrugerB	B.Br.008
7323	30658	TEABr008/011	A.Br.165
7323	30662	Vollum	A0615
7323	30714	Ames/Sterne	A.Br.086
7322	30737	Aust94	Australia94
7323	30765	AncientA	A0533
7323	30829	TEABr008/011	Smith1013
7322	30910	FrenchB	B.Br.007
7322	31078	TEABr011	Scotland483
7323	31394	KrugerB	HYU01
7322	31432	KrugerB	B.Br.001
7323	31970	Vollum	2000032892
7323	31995	ABrWNA	canadianbison
7322	32039	Ames/Sterne	5240NIAH
7323	32057	DeepBranches	A.Br.006
7322	32057	DeepBranches	A.Br.006
7322	32057	TEABr011	A.Br.154
7323	32057	TEABr011	A.Br.154
7322	32188	ABr003/004	A.Br.064
7322	32363	TEABr008/011	A0684
7323	32451	AncientA	A0026
7322	32712	DeepBranches	B.Br.003
7322	32738	TEABr011	A.Br.155
7323	32808	Vollum	A0464
7322	33236	AncientA	A.Br.035
7322	33371	Vollum	A.Br.048
7323	33440	Root	A/B.Br.001 or C.Br.001
7323	33518	Aust94	9080G
7322	33638	DeepBranches	A.Br.004
7322	33771	Ames/Sterne	A1045
7322	34042	KrugerB	B.Br.008
7323	34070	Vollum	2000031038
7322	34167	Cbranches	C.Br.002
7530	34180	TEABr008/011	A.Br.167
7323	34428	DeepBranches	A.Br.006
7323	34455	AncientA	A0135
7323	34505	Vollum	Vollum1B
7530	34599	Root	A/B.Br.001 or C.Br.001
7322	34721	TEABr008/011	A.Br.167
7322	34959	Root	A/B.Br.001 or C.Br.001
7530	35039	DeepBranches	A.Br.006
7530	35144	KrugerB	SVA11
7322	35373	Ames/Sterne	2000032879
7322	35709	Vollum	A.Br.049
7530	35935	Root	A/B.Br.001 or C.Br.001
7323	36123	Vollum	A.Br.007
7322	36343	DeepBranches	B.Br.003
7322	36526	TEABr011	London497
7323	36572	TEABr008/011	A.Br.163
7323	36690	DeepBranches	B.Br.003
7530	36748	Root	A/B.Br.001 or C.Br.001
7322	36915	Vollum	2000031038
7323	37496	DeepBranches	A.Br.004
7322	37857	ABr003/004	A.Br.066
7530	37936	ABrWNA	2000031006
7323	37950	Sterne/Ames	A.Br.002
7530	38051	Carbosap	A.Br.135
7530	38165	Vollum	2000032967
7322	38268	Root	A/B.Br.001 or C.Br.001
7323	38347	AncientA	A.Br.034
7323	38454	KrugerB	B.Br.002
7530	38629	AncientA	A.Br.041
7530	38897	Ames/Sterne	A0722
7323	38922	DeepBranches	A.Br.006
7322	39020	AncientA	A0533
7323	39029	KrugerB	B.Br.001
7323	39287	AncientA	CZC5
7323	39330	AncientA	CZC5
7530	39396	FrenchB	CNEVA9066
7322	40309	TEABr008/011	A0324
7322	40332	Root	A/B.Br.001 or C.Br.001
7322	40791	Sterne/Ames	A.Br.002
7323	40831	ABr003/004	A.Br.064
7530	40930	ABrWNA	A.Br.018 or 009
7323	41014	KrugerB	B.Br.001
7323	41062	ABr003/004	A1096
7530	41173	Ames/Sterne	44NIAH
7530	41174	TEABr008/011	A.Br.130
7530	41174	TEABr008/011	Cvac02
7530	41174	Ames/Sterne	ShikanNIID
7530	41227	TEABr011	A.Br.148
7530	41227	TEABr011	Sen3
7530	41249	TEABr011	Gmb1
7323	41262	Vollum	2000031038
7323	41262	Ames/Sterne	2000032979
7323	41262	AncientA	A.Br.038
7323	41262	Aust94	A.Br.092
7323	41262	TEABr011	A.Br.139
7322	41424	Vollum	A.Br.007
7530	41590	DeepBranches	A.Br.006
7322	41635	AncientA	A.Br.040
7530	41872	Vollum	A.Br.055
7530	42764	Ames/Sterne	2000032879
7323	42907	ABr003/004	A.Br.064
7323	43252	KrugerB	B.Br.002
7322	43790	AncientA	A.Br.035
7530	43813	Root	A/B.Br.001 or C.Br.001
7530	43894	TEABr008/011	A.Br.119
7322	44037	AncientA	A.Br.036
7322	44754	AncientA	A.Br.040
7323	44843	Root	A/B.Br.001 or C.Br.001
7323	44982	AncientA	CZC5
7530	45072	AncientA	CZC5
7322	45155	Aust94	A.Br.015
7322	45583	TEABr008/011	2002721572
7322	45588	KrugerB	B.Br.008
7322	45888	Aust94	2000031027
7322	45961	Vollum	H9401
7530	46192	TEABr008/011	Cvac02
7530	46539	Vollum	A0464
7323	46821	ABr003/004	A1039
7323	46834	AncientA	A.Br.046
7323	47129	AncientA	A.Br.041
7530	47140	Vollum	CDC684
7530	47254	Root	A/B.Br.001 or C.Br.001
7323	47338	Cbranches	2000031052
7323	47449	DeepBranches	B.Br.003
7323	47786	TEABr008/011	A.Br.109
7323	47839	FrenchB	ANSES0082
7323	47885	TEABr008/011	A.Br.131
7323	48071	KrugerB	B.Br.001
7323	48122	DeepBranches	B.Br.003
7322	48128	ABrWNA	2000031006
7323	48198	TEABr008/011	A0149
7530	48627	Sterne/Ames	A.Br.002
7323	48631	FrenchB	B.Br.005
7323	48666	KrugerB	B.Br.002
7323	48820	KrugerB	HYU01
7530	48890	TEABr008/011	Cvac02
7530	48901	TEABr011	A.Br.153
7323	48996	Vollum	A.Br.051
7530	49002	Vollum	A.Br.055
7530	49170	Ames/Sterne	A.Br.086
7530	49320	Vollum	A0464
7323	49814	Vollum	SK102
7323	49882	Vollum	A.Br.048
7530	49954	TEABr011	Sen2Col2
7530	50201	TEABr008/011	2000031055
7322	50236	AncientA	A0533
7322	50282	KrugerB	HYU01
7323	50388	Cbranches	2000031052
7530	50430	TEABr011	A.Br.148
7323	50717	KrugerB	B.Br.008
7530	50760	Ames/Sterne	A0332
7322	50831	TEABr008/011	A0604
7322	50870	TEABr011	A.Br.153
7530	51142	Vollum	2000031038
7323	51161	TEABr008/011	A.Br.162
7530	51233	Vollum	A.Br.060
7323	51293	Vollum	A.Br.051
7323	51432	ABrWNA	A.Br.019
7322	51942	TEABr011	A.Br.153
7530	51966	Aust94	A0083
7323	52081	Vollum	A.Br.049
7322	52264	ABrWNA	canadianbison
7323	52424	Vollum	A.Br.049
7322	52471	Vollum	A.Br.062
7322	52480	TEABr011	A.Br.153
7323	52515	KrugerB	B.Br.008
7323	52700	Root	A/B.Br.001 or C.Br.001
7530	52920	DeepBranches	A.Br.006
7323	53039	Vollum	A.Br.048
7322	53122	ABr003/004	A.Br.064
7322	53154	TEABr011	Pollino
7323	53168	Root	A/B.Br.001 or C.Br.001
7323	53218	Vollum	2000031038
7530	53503	TEABr008/011	A.Br.170
7530	53538	ABr003/004	V770NP1R
7322	53793	TEABr008/011	A0604
7322	53832	Carbosap	A.Br.135
7323	53860	TEABr011	A.Br.138
7322	54039	TEABr008/011	A003301
7323	54091	KrugerB	B.Br.002
7322	54310	Aust94	2000031027
7323	54568	Root	A/B.Br.001 or C.Br.001
7322	54569	KrugerB	A0091
7323	55234	Aust94	53G
7323	55438	TEABr011	Pollino
7530	55489	Cbranches	2000031052
7530	55501	Vollum	A.Br.051
7530	55567	Vollum	A0615
7323	55713	KrugerB	A0091
7322	55822	Ames/Sterne	A1045
7322	55983	Aust94	A.Br.101
7322	56588	DeepBranches	B.Br.003
7322	56679	AncientA	A2075
7322	56736	Cbranches	C.Br.002
7530	56775	C	A1055
7323	56803	Cbranches	2000031052
7322	56811	Ames/Sterne	2000032879
7530	56918	Carbosap	A.Br.136
7323	57031	AncientA	A.Br.041
7530	57169	Vollum	2000031038
7323	57326	Sterne/Ames	A.Br.002
7323	57326	FrenchB	ANSES0082
7322	57346	DeepBranches	A.Br.006
7530	57560	Vollum	K1129
7530	57566	Vollum	A.Br.049
7323	57569	Aust94	K1285
7323	57626	DeepBranches	B.Br.003
7323	57722	KrugerB	A0091
7323	57745	TEABr011	A.Br.153
7323	57826	DeepBranches	B.Br.003
7530	57835	ABr003/004	A0081
7323	57897	Cbranches	2000031052
7323	58041	TEABr008/011	A003301
7530	58042	FrenchB	BF1
7322	58193	ABr003/004	A.Br.064
7530	58550	TEABr011	A.Br.140
7530	58628	KrugerB	B.Br.002
7323	58683	Root	A/B.Br.001 or C.Br.001
7530	58812	ABr003/004	A.Br.064
7530	59062	ABrWNA	A.Br.019
7530	59151	TEABr008/011	A.Br.116
7530	59397	Ames/Sterne	A16R
7530	59588	KrugerB	B.Br.008
7322	59612	Vollum	A.Br.048
7322	59651	Cbranches	C.Br.002
7530	59763	KrugerB	B.Br.002
7323	59814	KrugerB	A0091
7323	59878	TEABr008/011	A0684
7323	60154	Aust94	A.Br.099
7530	60240	TEABr011	Scotland483
7322	60564	Aust94	A0252
7323	60603	Aust94	Australia94
7323	60654	AncientA	A2079
7322	60744	ABr003/004	A.Br.074
7322	60833	Cbranches	C.Br.002
7323	60969	Vollum	A0464
7322	61019	Vollum	A0464
7530	61174	Aust94	A0001
7322	61403	AncientA	A.Br.037
7322	61407	Vollum	2000032951
7322	61549	KrugerB	B.Br.008
7322	61551	Aust94	A0103
7322	61646	AncientA	A2075
7322	61693	Aust94	A.Br.099
7322	61730	Aust94	A.Br.101
7323	61771	AncientA	A.Br.034
7322	61814	ABrWNA	A0174
7322	61897	Vollum	SK102
7530	61899	KrugerB	B.Br.008
7530	62012	Aust94	A0224
7323	62309	Vollum	A.Br.007
7530	62312	Aust94	A.Br.104
7323	62469	Aust94	A0001
7323	62553	AncientA	A0533
7322	62691	ABr003/004	A.Br.064
7323	63010	FrenchB	B.Br.007
7530	63100	KrugerB	B.Br.008
7530	63326	Vollum	2000032892
7323	63367	Vollum	2000031008
7323	63401	Root	A/B.Br.001 or C.Br.001
7323	63632	KrugerB	A0091
7323	63868	TEABr008/011	A0417
7322	63968	Cbranches	C.Br.002
7322	63973	TEABr008/011	A.Br.128
7323	64088	KrugerB	B.Br.001
7323	64320	Aust94	A.Br.099
7323	64567	TEABr011	A.Br.139
7530	64600	Aust94	A.Br.099
7530	64601	Aust94	A.Br.099
7530	64604	Aust94	A.Br.099
7530	64605	Aust94	A.Br.099
7530	64632	Ames/Sterne	A.Br.075
7530	64841	KrugerB	B.Br.008
7323	64981	ABr003/004	A1039
7530	65266	Vollum	H9401
7322	65304	AncientA	A.Br.041
7323	65515	KrugerB	A0091
7323	65536	ABr003/004	A.Br.064
7322	65622	Root	A/B.Br.001 or C.Br.001
7530	65748	KrugerB	A0091
7323	65872	TEABr011	A.Br.153
7530	65952	AncientA	A.Br.038
7322	66129	TEABr008/011	A.Br.167
7530	66442	AncientA	A0135
7323	66496	TEABr008/011	A11193
7530	66521	Cbranches	2000031052
7322	66526	TEABr008/011	A.Br.128
7322	66672	Aust94	K1285
7323	66865	Sterne/Ames	A.Br.002
7530	67034	ABr003/004	A.Br.064
7530	67135	Aust94	A.Br.099
7323	67172	Vollum	A.Br.052
7322	67202	Ames/Sterne	A0722
7530	67364	TEABr011	Sen2Col2
7323	67418	KrugerB	B.Br.002
7322	67518	Vollum	A.Br.049
7323	67567	Aust94	A.Br.104
7530	67578	KrugerB	A0091
7530	67774	Root	A/B.Br.001 or C.Br.001
7322	67954	AncientA	A.Br.042
7323	68125	KrugerB	B.Br.008
7323	68465	Aust94	A.Br.104
7530	68639	ABrWNA	2000032832
7322	68651	KrugerB	B.Br.008
7322	68951	KrugerB	HYU01
7323	69058	Vollum	A0615
7530	69206	TEABr008/011	2000031055
7323	69291	DeepBranches	A.Br.006
7322	69373	Vollum	A.Br.048
7322	69502	TEABr011	Scotland483
7323	69560	Aust94	A.Br.104
7530	69952	FrenchB	B.Br.004
7530	70343	Root	A/B.Br.001 or C.Br.001
7322	70350	Vollum	2000031031
7323	70556	TEABr008/011	A.Br.106
7323	70648	TEABr008/011	A.Br.163
7323	70710	Vollum	A0464
7323	70812	FrenchB	B.Br.007
7530	71090	Vollum	A0363
7323	71116	DeepBranches	A.Br.006
7323	71131	TEABr008/011	A0157
7323	71299	Aust94	A.Br.101
7323	71773	Ames/Sterne	ANSES08820
7322	72296	KrugerB	B.Br.009
7322	72355	Vollum	A.Br.048
7530	72369	AncientA	A.Br.038
7530	72398	TEABr008/011	A.Br.127
7323	72583	TEABr008/011	A0362
7322	72796	Cbranches	C.Br.002
7323	72925	Sterne/Ames	A.Br.002
7530	73016	TEABr011	A.Br.148
7323	73131	Ames/Sterne	A0389
7323	73157	TEABr008/011	A.Br.106
7530	73192	DeepBranches	B.Br.003
7323	73543	AncientA	DRR014739
7530	73738	Ames/Sterne	A.Br.075
7323	73858	TEABr011	A0891
7530	73860	Aust94	A.Br.097
7530	74252	DeepBranches	B.Br.003
7323	74454	TEABr008/011	A0157
7323	74521	Aust94	A0224
7322	74564	ABr003/004	A.Br.064
7322	74635	DeepBranches	A.Br.004
7530	74726	Vollum	A.Br.050
7323	74736	KrugerB	A0091
7323	74758	KrugerB	B.Br.009
7322	75065	Aust94	A.Br.094
7322	75152	ABrWNA	A.Br.150
7323	75393	AncientA	A2075
7323	75560	FrenchB	B.Br.004
7530	75816	AncientA	A.Br.042
7322	76058	Vollum	A.Br.007
7323	76190	Aust94	A.Br.104
7530	76281	Root	A/B.Br.001 or C.Br.001
7322	76832	AncientA	A2075
7322	77224	Aust94	A0088
7322	77518	Ames/Sterne	Reference
7322	77948	TEABr011	A.Br.153
7323	78102	Root	A/B.Br.001 or C.Br.001
7322	78334	Root	A/B.Br.001 or C.Br.001
7322	78893	Ames/Sterne	A0725
7323	78911	KrugerB	B.Br.002
7322	79181	TEABr011	A.Br.139
7322	79201	TEABr008/011	A0149
7322	79226	Aust94	A.Br.013
7530	79424	TEABr008/011	A.Br.119
7530	79787	Vollum	A0464
7530	79892	DeepBranches	A.Br.006
7323	79905	Aust94	A.Br.104
7323	79909	FrenchB	B.Br.007
7530	79963	Vollum	H9401
7530	80000	TEABr008/011	A.Br.131
7530	80366	Root	A/B.Br.001 or C.Br.001
7322	80579	KrugerB	B.Br.008
7530	80630	Vollum	2000031038
7323	80714	Aust94	A0386
7323	80793	AncientA	A.Br.034
7323	80850	Vollum	A.Br.007
7322	81063	Vollum	2000032892
7323	81288	KrugerB	B.Br.002
7323	81297	DeepBranches	B.Br.003
7530	81435	AncientA	DRR014739
7323	81580	TEABr008/011	A.Br.107
7323	81614	KrugerB	B.Br.008
7323	81642	AncientA	A.Br.041
7323	81642	AncientA	A0530
7323	81700	TEABr008/011	2002721572
7323	81729	AncientA	A.Br.036
7323	81752	KrugerB	B.Br.008
7530	81846	Vollum	2000031008
7530	81943	Carbosap	A.Br.133
7323	82010	ABr003/004	A.Br.068
7530	82072	KrugerB	B.Br.002
7322	82144	Ames/Sterne	44NIAH
7323	82153	Aust94	A.Br.102
7322	82172	DeepBranches	B.Br.003
7323	82180	Aust94	A.Br.015
7323	82383	Vollum	A.Br.047
7322	82537	Aust94	A.Br.099
7323	82846	Vollum	A.Br.048
7322	83185	AncientA	DRR014741
7323	83376	DeepBranches	A.Br.006
7323	84009	Vollum	K1129
7323	84130	Vollum	2000031038
7322	84196	Vollum	2000031038
7323	84277	Vollum	A0615
7323	84658	Root	A/B.Br.001 or C.Br.001
7323	84682	Ames/Sterne	2000032979
7322	84721	TEABr008/011	2002721572
7322	84971	Aust94	A.Br.097
7322	85059	Root	A/B.Br.001 or C.Br.001
7322	85162	Aust94	OhioACB
7323	85525	Vollum	2000031008
7322	85539	Vollum	2000031038
7322	85583	Vollum	A0488
7322	85583	AncientA	A2075
7322	86562	ABr003/004	A0081
7322	86709	Vollum	A.Br.055
7323	86762	Aust94	A.Br.094
7323	87031	ABrWNA	A.Br.019
7322	87086	Cbranches	C.Br.002
7323	87097	KrugerB	SVA11
7322	87106	KrugerB	B.Br.002
7323	87162	Aust94	A0083
7322	87174	ABrWNA	A.Br.151
7322	87225	Aust94	A.Br.101
7322	87391	KrugerB	B.Br.008
7322	87392	TEABr011	A.Br.144
7322	87554	TEABr008/011	2000032
7530	87761	Vollum	A.Br.051
7322	87910	Sterne/Ames	A.Br.002
7530	87986	KrugerB	B.Br.008
7322	88202	TEABr008/011	A0293
7322	88307	ABrWNA	2000031006
7530	88559	AncientA	A.Br.037
7530	88588	Vollum	2000032892
7530	88730	Ames/Sterne	A0389
7530	88740	TEABr008/011	A.Br.128
7322	89060	TEABr011	A.Br.145
7322	89166	AncientA	A0026
7323	89213	ABrWNA	A.Br.150
7530	89249	TEABr008/011	A.Br.128
7323	89369	Vollum	A.Br.048
7323	89562	Vollum	H9401
7323	89565	Aust94	A.Br.093
7323	89648	DeepBranches	B.Br.003
7322	89681	TEABr008/011	A.Br.105
7322	89681	TEABr008/011	A0062
7323	89728	KrugerB	B.Br.008
7322	89760	DeepBranches	A.Br.006
7323	89844	Vollum	2000031008
7323	89862	Aust94	9080G
7323	90089	Root	A/B.Br.001 or C.Br.001
7322	90102	KrugerB	B.Br.009
7322	90258	Aust94	A.Br.094
7322	90317	TEABr008/011	A.Br.167
7530	90391	Vollum	A.Br.060
7323	90431	Vollum	A.Br.007
7322	90534	Vollum	A.Br.050
7322	90550	ABrWNA	2000031765
7323	90649	Root	A/B.Br.001 or C.Br.001
7322	90887	DeepBranches	A.Br.004
7322	90948	ABrWNA	A.Br.150
7322	91147	Aust94	A.Br.094
7323	91769	DeepBranches	A.Br.006
7323	91853	KrugerB	B.Br.002
7323	91943	Vollum	A0363
7530	92149	Root	A/B.Br.001 or C.Br.001
7322	92595	TEABr008/011	A0684
7322	92615	Ames/Sterne	2000032979
7323	92876	DeepBranches	A.Br.006
7322	92918	DeepBranches	B.Br.003
7530	93436	Vollum	2000032892
7530	93584	FrenchB	B.Br.006
7530	93736	Sterne/Ames	A.Br.002
7322	93756	Vollum	2000032892
7322	93788	Ames/Sterne	2000032879
7530	94001	TEABr008/011	A0684
7323	94016	TEABr008/011	A0149
7530	94061	Ames/Sterne	2000032979
7530	94155	ABr003/004	A.Br.064
7530	94297	TEABr008/011	A.Br.106
7322	94396	DeepBranches	A.Br.006
7530	94971	Aust94	A.Br.104
7530	95418	TEABr008/011	A0241
7322	95573	TEABr008/011	A0684
7322	95600	TEABr008/011	A.Br.167
7322	95646	TEABr008/011	A.Br.119
7530	95953	TEABr008/011	A0241
7322	95961	DeepBranches	A.Br.006
7322	95970	KrugerB	B.Br.008
7322	95970	KrugerB	B.Br.010
7322	95987	KrugerB	B.Br.009
7322	96547	Vollum	A.Br.057
7322	96651	TEABr008/011	A.Br.129
7322	96832	AncientA	A.Br.035
7322	96832	Vollum	H9401
7322	96833	TEABr008/011	A0150
7322	96866	ABr003/004	A.Br.067
7530	97289	DeepBranches	B.Br.003
7322	97356	TEABr011	A.Br.157
7322	97763	KrugerB	HYU01
7322	97973	Vollum	A.Br.007
7530	97988	Sterne/Ames	A.Br.002
7530	99187	DeepBranches	A.Br.006
7322	99210	Vollum	2000031709
7530	99295	KrugerB	HYU01
7322	99318	KrugerB	B.Br.008
7322	99355	Sterne/Ames	A.Br.002
7530	99992	TEABr008/011	A.Br.130
7322	100006	Aust94	A0224
7322	100053	KrugerB	B.Br.008
7530	100129	TEABr008/011	A.Br.110
7530	100329	KrugerB	A0091
7322	100461	AncientA	A.Br.040
7322	100503	ABr003/004	A.Br.069
7530	100597	TEABr008/011	A.Br.106
7530	100669	Root	A/B.Br.001 or C.Br.001
7530	100690	TEABr008/011	2000031055
7530	100844	TEABr008/011	2000031055
7322	100943	ABr003/004	A.Br.068
7322	101736	FrenchB	CNEVA9066
7322	102117	KrugerB	B.Br.008
7530	102439	ABr003/004	A.Br.064
7322	103221	TEABr011	A0891
7322	103937	Aust94	A.Br.104
7530	103968	KrugerB	B.Br.008
7322	104151	TEABr008/011	A0245
7322	104209	TEABr008/011	A.Br.119
7322	104414	DeepBranches	A.Br.005
7322	104414	TEABr008/011	A0062
7322	104458	AncientA	A.Br.040
7322	104583	KrugerB	B.Br.009
7322	104705	Vollum	H9401
7322	104807	Root	A/B.Br.001 or C.Br.001
7530	104994	ABrWNA	A0174
7530	105064	ABrWNA	A0174
7530	105111	Aust94	A0103
7530	105185	Root	A/B.Br.001 or C.Br.001
7322	105381	Cbranches	C.Br.002
7322	105565	ABr003/004	A.Br.066
7322	105617	Vollum	A.Br.055
7322	105630	AncientA	A.Br.040
7322	105915	KrugerB	A0091
7322	106012	TEABr011	A.Br.153
7322	106061	Vollum	A.Br.051
7530	106142	AncientA	A0533
7322	106272	TEABr008/011	A.Br.163
7322	106456	AncientA	A.Br.034
7322	106504	DeepBranches	B.Br.003
7322	106657	FrenchB	B.Br.004
7530	106879	Root	A/B.Br.001 or C.Br.001
7530	107330	KrugerB	A0091
7530	107410	TEABr008/011	2000031055
7322	107574	Aust94	A0224
7530	107960	KrugerB	B.Br.008
7530	108068	AncientA	A0533
7530	108128	ABr003/004	A.Br.064
7530	108179	Vollum	A.Br.007
7530	108728	TEABr011	carbosap
7530	108749	TEABr008/011	A.Br.162
7530	108984	Aust94	A0224
7322	109305	KrugerB	B.Br.008
7530	109395	AncientA	A.Br.042
7530	109486	TEABr011	A3802
7530	109887	Vollum	SK102
7530	110151	TEABr008/011	A.Br.131
7530	110297	TEABr008/011	2002013072
7322	110758	Aust94	A.Br.013
7322	110789	Vollum	A.Br.007
7322	110812	Vollum	A0615
7322	110821	AncientA	A.Br.038
7530	110831	Vollum	2000032967
7530	111081	Aust94	A.Br.104
7530	111199	Vollum	A.Br.059
7530	111500	TEABr008/011	2000031055
7322	111557	TEABr008/011	A0293
7530	111926	Vollum	A.Br.048
7322	112013	Vollum	CDC684
7530	112063	Vollum	2000032892
7530	112138	TEABr008/011	A.Br.116
7322	112377	DeepBranches	A.Br.006
7322	112382	TEABr011	A.Br.142
7322	112703	Vollum	A.Br.048
7322	112748	DeepBranches	B.Br.003
7322	113087	KrugerB	B.Br.008
7322	113181	DeepBranches	B.Br.003
7530	113528	FrenchB	B.Br.005
7322	113646	Vollum	2000031709
7322	113715	Ames/Sterne	5240NIAH
7530	113869	TEABr008/011	A0264
7530	113875	Vollum	A.Br.007
7530	114018	C	A1055
7530	114215	Root	A/B.Br.001 or C.Br.001
7530	114373	Root	A/B.Br.001 or C.Br.001
7322	114430	TEABr011	A.Br.153
7530	114436	TEABr008/011	A003301
7530	114706	FrenchB	B.Br.007
7530	115018	Vollum	A0464
7530	115426	AncientA	A.Br.035
7530	115639	AncientA	A.Br.040
7322	115681	KrugerB	B.Br.008
7530	115761	Vollum	A.Br.059
7530	116344	Cbranches	2000031052
7530	116364	Vollum	2000031008
7530	116371	Vollum	2000031709
7530	116498	KrugerB	B.Br.008
7530	117088	TEABr008/011	A.Br.131
7322	117496	Aust94	A.Br.101
7322	118216	Aust94	A.Br.104
7322	118218	Aust94	A.Br.104
7322	118220	Aust94	A.Br.103
7322	118222	Aust94	A.Br.103
7322	118224	Aust94	A.Br.103
7322	118350	Vollum	A.Br.048
7530	118375	Vollum	2000032892
7530	118528	Cbranches	2000031052
7530	118771	Cbranches	C.Br.002
7322	118941	Cbranches	C.Br.002
7322	118948	Aust94	A.Br.098
7322	119265	AncientA	A.Br.039
7322	119332	DeepBranches	A.Br.006
7530	119585	ABr003/004	A0081
7322	119647	DeepBranches	A.Br.005
7322	119647	TEABr008/011	A0062
7322	119713	Ames/Sterne	A0389
7322	119723	Aust94	53G
7530	119769	Ames/Sterne	ShikanNIID
7322	120012	DeepBranches	B.Br.003
7322	120101	Aust94	A.Br.026
7322	120376	TEABr008/011	A.Br.106
7530	120592	Cbranches	2000031052
7530	120599	AncientA	A.Br.040
7530	120682	Aust94	A.Br.099
7530	120839	Ames/Sterne	BFV
7530	121101	Cbranches	2000031052
7322	121579	ABrWNA	canadianbison
7322	121854	TEABr008/011	A0684
7530	122896	Ames/Sterne	A.Br.075
7530	123139	TEABr008/011	A0684
7322	123146	DeepBranches	B.Br.003
7322	123207	Sterne/Ames	A.Br.002
7322	123439	Cbranches	C.Br.002
7322	123483	Root	A/B.Br.001 or C.Br.001
7322	123560	DeepBranches	A.Br.006
7530	123684	AncientA	A2075
7322	123747	Vollum	H9401
7322	123936	ABrWNA	A0303
7322	124007	TEABr011	A.Br.147
7530	124059	TEABr008/011	2000031055
7530	124329	TEABr008/011	A0149
7322	124578	Cbranches	C.Br.002
7530	124588	FrenchB	CNEVA9066
7530	124606	KrugerB	B.Br.001
7322	124736	AncientA	A.Br.037
7322	124785	Aust94	A.Br.094
7530	124955	AncientA	A2079
7322	124974	Root	A/B.Br.001 or C.Br.001
7322	125017	Aust94	A.Br.101
7322	125206	Ames/Sterne	2000032879
7322	125312	TEABr008/011	A1035
7322	125380	Ames/Sterne	2000032979
7530	125858	AncientA	A.Br.041
7322	126170	Aust94	A.Br.092
7322	126187	TEABr011	A.Br.153
7530	126263	Aust94	A0002
7322	126277	Vollum	CDC684
7530	126469	Vollum	2000032968
7322	126533	AncientA	A0017
7530	126630	KrugerB	A0091
7322	126890	TEABr008/011	A.Br.122
7322	126890	Vollum	H9401
7530	126907	TEABr008/011	A.Br.131
7530	126939	Root	A/B.Br.001 or C.Br.001
7530	127121	Aust94	A.Br.094
7530	127244	Aust94	A0083
7530	127443	TEABr008/011	2000031055
7530	127524	Ames/Sterne	A0389
7322	127645	Ames/Sterne	A0937
7322	128191	Ames/Sterne	44NIAH
7322	129231	AncientA	A.Br.039
7530	129241	TEABr008/011	A.Br.128
7322	129351	FrenchB	BF1
7530	129487	AncientA	A.Br.041
7322	129488	Root	A/B.Br.001 or C.Br.001
7322	129795	TEABr008/011	A.Br.128
7322	129836	KrugerB	B.Br.001
7322	130023	Vollum	H9401
7322	130220	KrugerB	A0091
7322	130603	Root	A/B.Br.001 or C.Br.001
7530	130948	KrugerB	B.Br.002
7322	131088	Vollum	A.Br.007
7322	131513	Aust94	A.Br.015
7322	131514	DeepBranches	A.Br.006
7322	131542	Vollum	A0363
7530	132339	TEABr008/011	A0241
7530	132350	TEABr008/011	A0684
7322	132458	Vollum	A.Br.048
7530	132882	Cbranches	2000031052
7322	132930	TEABr011	A.Br.147
7322	132938	Aust94	A.Br.013
7530	133027	TEABr008/011	2000031055
7322	133040	Ames/Sterne	A0389
7322	133224	TEABr008/011	A.Br.119
7322	134134	Carbosap	A.Br.136
7530	135703	TEABr008/011	2000031055
7530	135711	FrenchB	B.Br.004
7322	135729	TEABr008/011	A003301
7322	135731	TEABr011	Pollino
7530	135797	Vollum	CDC684
7322	135933	Aust94	A.Br.099
7322	135970	AncientA	A2075
7530	136244	Vollum	A.Br.054
7530	136307	TEABr011	A3802
7530	136589	KrugerB	B.Br.008
7322	137146	Vollum	A.Br.048
7530	137240	Vollum	A.Br.007
7530	137438	Aust94	A0386
7322	137894	Cbranches	C.Br.002
7322	138101	KrugerB	HYU01
7322	138295	Aust94	A.Br.099
7322	138803	TEABr011	Pollino
7530	139476	Vollum	2000032951
7322	139613	AncientA	A.Br.041
7322	139826	TEABr011	A.Br.147
7322	139826	KrugerB	B.Br.008
7322	139844	DeepBranches	B.Br.003
7322	139876	Vollum	A0380
7322	140396	Cbranches	C.Br.002
7322	140716	Root	A/B.Br.001 or C.Br.001
7530	140737	DeepBranches	A.Br.006
7322	141242	Vollum	A0464
7322	141262	Ames/Sterne	5240NIAH
7322	141512	Ames/Sterne	A0722
7322	141536	KrugerB	B.Br.008
7322	141921	Sterne/Ames	A.Br.002
7322	141921	TEABr011	A.Br.144
7322	141921	TEABr008/011	A0684
7322	141921	TEABr008/011	A1035
7322	141922	Sterne/Ames	A.Br.002
7322	141922	TEABr011	A.Br.144
7322	141922	TEABr008/011	A0684
7322	141922	TEABr008/011	A1035
7322	141923	Sterne/Ames	A.Br.002
7322	141923	TEABr008/011	A.Br.114
7322	141923	TEABr011	A.Br.144
7322	141923	TEABr008/011	A0684
7322	141923	TEABr008/011	A1035
7322	141924	Sterne/Ames	A.Br.002
7322	141924	TEABr011	A.Br.144
7322	141924	TEABr008/011	A0684
7322	141924	TEABr008/011	A1035
7530	142037	DeepBranches	A.Br.006
7322	142044	Ames/Sterne	A0722
7530	142170	Aust94	A.Br.098
7530	142469	TEABr008/011	A.Br.119
7322	142574	Aust94	A0083
7530	142602	TEABr008/011	A.Br.128
7530	142972	KrugerB	A0091
7322	142977	KrugerB	HYU01
7322	143072	Aust94	A0083
7530	143279	TEABr008/011	A.Br.110
7322	143326	Aust94	A0224
7530	143347	Aust94	A0224
7322	143715	Vollum	H9401
7322	143719	Cbranches	C.Br.002
7322	143883	Vollum	A0615
7322	143973	DeepBranches	A.Br.003
7322	144713	TEABr008/011	A.Br.109
7322	144759	TEABr008/011	A.Br.111
7322	145075	KrugerB	HYU01
7530	145252	AncientA	A.Br.041
7322	145471	Vollum	A.Br.007
7322	145543	KrugerB	B.Br.001
7322	145577	DeepBranches	A.Br.003
7322	145577	KrugerB	B.Br.009
7322	145581	Aust94	OhioACB
7322	146602	Vollum	A.Br.056
7322	146672	TEABr011	A.Br.139
7322	146798	Vollum	A.Br.055
7322	146834	AncientA	A.Br.038
7322	146838	DeepBranches	B.Br.003
7322	146839	Vollum	CDC684
7322	146901	Cbranches	C.Br.002
7322	146939	Cbranches	C.Br.002
7322	147905	AncientA	A.Br.034
7322	147905	TEABr008/011	A0062
7322	148070	ABr003/004	A.Br.064
7322	148079	TEABr011	A.Br.147
7322	148255	Aust94	A0148
7322	148274	Ames/Sterne	A0725
7322	148375	ABr003/004	A.Br.064
7322	149661	TEABr008/011	A.Br.111
7322	149661	DeepBranches	B.Br.003
7322	149746	Cbranches	C.Br.002
7322	149770	KrugerB	A0091
7322	150159	Cbranches	C.Br.002
7322	150892	Ames/Sterne	A.Br.075
7322	150892	DeepBranches	B.Br.003
7322	151316	Aust94	A0224
7530	151610	AncientA	A0533
7322	152342	Root	A/B.Br.001 or C.Br.001
7322	152597	TEABr011	A.Br.147
7322	152602	Aust94	A.Br.101
7530	153084	KrugerB	B.Br.011
7322	153642	TEABr011	A.Br.157
7530	153872	TEABr008/011	2000031055
7322	154000	Vollum	A.Br.051
7322	154041	ABr003/004	A.Br.074
7322	154157	DeepBranches	A.Br.006
7530	154353	Cbranches	2000031052
7322	155075	Vollum	A.Br.048
7322	155472	TEABr008/011	A0241
7530	155939	Vollum	A.Br.007
7322	156283	KrugerB	A0091
7322	156403	TEABr011	A.Br.153
7322	156511	Vollum	A.Br.007
7530	156615	ABr003/004	2000031039
7322	156634	Vollum	A0615
7530	157516	DeepBranches	B.Br.003
7322	157598	AncientA	A.Br.037
7322	157637	KrugerB	B.Br.008
7322	157640	TEABr008/011	A.Br.113
7322	157684	AncientA	A0533
7530	157707	Vollum	A.Br.053
7530	157769	Vollum	2000031709
7322	158019	TEABr008/011	A.Br.109
7322	158057	Vollum	CDC684
7322	158243	Ames/Sterne	2000032979
7322	158309	DeepBranches	A.Br.006
7530	158647	Aust94	A.Br.099
7322	158771	TEABr008/011	A.Br.113
7530	159055	KrugerB	B.Br.008
7322	159206	TEABr008/011	A.Br.106
7322	159234	KrugerB	B.Br.001
7322	159463	TEABr011	A.Br.138
7530	160150	ABrWNA	A.Br.150
7530	160162	KrugerB	SVA11
7322	160170	AncientA	A0533
7530	160374	KrugerB	B.Br.009
7530	160584	DeepBranches	B.Br.003
7530	160662	TEABr008/011	2000031055
7530	160668	Aust94	A.Br.104
7322	160797	TEABr008/011	A0150
7530	160912	TEABr008/011	2000031055
7322	160978	AncientA	A.Br.035
7322	160978	TEABr008/011	A0062
7322	161271	Vollum	A0464
7530	161371	Vollum	A0464
7530	161382	ABrWNA	2000031006
7322	161425	Aust94	A0386
7322	161488	TEABr008/011	A0149
7322	161896	DeepBranches	B.Br.003
7322	162027	TEABr011	A.Br.141
7530	162061	AncientA	A0533
7530	162509	DeepBranches	B.Br.003
7530	163027	DeepBranches	A.Br.004
7322	163406	TEABr008/011	A003301
7530	163472	KrugerB	B.Br.011
7322	163719	Ames/Sterne	2000032979
7530	164168	Vollum	A.Br.048
7322	164239	DeepBranches	A.Br.004
7530	164574	Cbranches	2000031052
7322	164925	DeepBranches	A.Br.006
7322	165147	TEABr008/011	A0684
7322	165338	Vollum	A.Br.051
7530	165761	ABr003/004	A.Br.068
7322	165925	AncientA	A0533
7530	166087	TEABr008/011	A003301
7530	166110	KrugerB	A0091
7530	166158	KrugerB	A0091
7322	166574	ABrWNA	2000031006
7322	166651	Aust94	A.Br.097
7530	166700	Root	A/B.Br.001 or C.Br.001
7530	166910	Ames/Sterne	A1045
7322	167095	Aust94	A0103
7530	167307	Vollum	SK102
7322	167582	DeepBranches	B.Br.003
7530	167913	Vollum	H9401
7322	168096	Vollum	A0380
7322	168277	Aust94	A0224
7322	169372	TEABr008/011	A0245
7530	169558	AncientA	A.Br.046
7530	169602	Vollum	A.Br.048
7530	170283	TEABr011	Sen3
7530	170344	Root	A/B.Br.001 or C.Br.001
7322	170445	Ames/Sterne	2000032879
7322	170648	Aust94	A0001
7322	170686	TEABr008/011	A.Br.109
7530	171047	Root	A/B.Br.001 or C.Br.001
7530	171823	Ames/Sterne	A.Br.075
7322	171972	AncientA	A.Br.034
7322	171972	TEABr008/011	A0062
7322	172011	Aust94	A.Br.097
7322	172145	TEABr008/011	A.Br.107
7322	172281	TEABr008/011	A.Br.170
7322	172378	Vollum	CDC684
7322	172485	ABrWNA	2000031765
7322	172495	TEABr011	A0873
7530	172549	TEABr008/011	2000031055
7322	172615	TEABr008/011	A0324
7322	172701	Aust94	A3716
7530	172756	TEABr008/011	A.Br.118
7322	172987	TEABr008/011	A0245
7322	173107	FrenchB	CNEVA9066
7530	173221	FrenchB	ANSES0082
7530	173417	Aust94	A.Br.099
7322	173987	Ames/Sterne	2000032879
7322	174135	TEABr008/011	A.Br.128
7530	174172	TEABr008/011	3166
7322	174274	Vollum	A0464
7530	174529	AncientA	A.Br.042
7322	174693	Ames/Sterne	A16
7322	175073	KrugerB	B.Br.008
7322	175177	Aust94	A0001
7322	175643	Ames/Sterne	A16
7530	175992	AncientA	A.Br.037
7322	176038	DeepBranches	B.Br.003
7530	176587	Aust94	A.Br.015
7322	176758	AncientA	A0135
7322	177410	TEABr011	A.Br.141
7530	178255	AncientA	A0533
7322	178338	Aust94	A.Br.101
7530	178761	DeepBranches	A.Br.006
7530	179028	Root	A/B.Br.001 or C.Br.001
7530	179741	Carbosap	A.Br.134
7322	179774	Root	A/B.Br.001 or C.Br.001
7322	180243	TEABr008/011	A0897
7530	180247	DeepBranches	B.Br.003
7530	180380	Ames/Sterne	A0341
7530	180681	ABr003/004	A.Br.067
7322	180878	Ames/Sterne	A.Br.082
7322	180979	AncientA	A.Br.041
7322	181203	Carbosap	A.Br.134
7322	181590	ABr003/004	A.Br.064
7530	182106	Ames/Sterne	A.Br.001
7530	182717	Aust94	A.Br.015
7530	182775	KrugerB	HYU01
7530	183652	KrugerB	A0091
7530	183785	KrugerB	B.Br.001
7530	184167	Cbranches	2000031052
7530	185710	KrugerB	B.Br.009
7530	186098	Ames/Sterne	ShikanNIID
7530	186587	Vollum	2000032892
7530	186882	KrugerB	B.Br.008
7530	186930	Vollum	A1063
7530	187097	DeepBranches	B.Br.003
7530	187309	TEABr008/011	2000031055
7530	187686	TEABr008/011	A.Br.131
7530	187938	TEABr011	A.Br.153
7530	188878	TEABr008/011	2000031055
7530	190052	TEABr011	A.Br.153
7530	190687	Aust94	Australia94
7530	190765	Root	A/B.Br.001 or C.Br.001
7530	191091	Ames/Sterne	A16R
7530	191317	Aust94	A0224
7530	191647	Ames/Sterne	A0389
7530	192420	Root	A/B.Br.001 or C.Br.001
7530	193023	TEABr008/011	TsiankovskiiI
7530	193414	TEABr011	Gmb1
7530	193829	Root	A/B.Br.001 or C.Br.001
7530	193938	Root	A/B.Br.001 or C.Br.001
7530	194935	Sterne/Ames	A.Br.002
7530	195066	TEABr008/011	A.Br.114
7530	196096	Vollum	A.Br.051
7530	196207	Ames/Sterne	BFV
7530	199142	AncientA	A.Br.035
7530	199433	TEABr008/011	A.Br.114
7530	199613	TEABr008/011	2000031055
7530	200666	AncientA	A.Br.040
7530	200731	Ames/Sterne	A.Br.001
7530	201038	DeepBranches	A.Br.006
7530	202537	Vollum	2000031008
7530	203271	Ames/Sterne	A16
7530	204042	KrugerB	B.Br.008
7530	204212	Aust94	A0001
7530	204348	TEABr008/011	A0684
7530	204536	Root	A/B.Br.001 or C.Br.001
7530	205062	TEABr008/011	2000031055
7530	205062	TEABr008/011	A.Br.128
7530	205062	TEABr008/011	A0241
7530	206837	KrugerB	B.Br.008
7530	208309	TEABr008/011	2000031055
7530	208597	Aust94	9080G
7530	209538	TEABr011	Sen3
7530	210058	AncientA	DRR014741
7530	210169	TEABr011	Sen3
7530	210191	TEABr011	Sen3
7530	210378	TEABr011	A.Br.148
7530	210586	Root	A/B.Br.001 or C.Br.001
7530	210666	TEABr008/011	2000031055
7530	210746	TEABr011	Gmb1
7530	210837	Ames/Sterne	A16
7530	211542	TEABr008/011	2000031055
7530	211548	TEABr008/011	2000031055
7530	213430	AncientA	A.Br.040
7530	213931	DeepBranches	A.Br.006
7530	213947	Aust94	A0224
7530	214096	AncientA	A0135
7530	214412	TEABr008/011	2000031055
7530	215242	Root	A/B.Br.001 or C.Br.001
7530	215835	TEABr008/011	A0604
7530	216178	Aust94	A.Br.015
7530	216490	Aust94	A.Br.097
7530	218157	ABr003/004	A.Br.064
7530	218505	Ames/Sterne	BFV
7530	220125	TEABr008/011	2000031055
7530	220259	Ames/Sterne	Han
7530	221967	Vollum	A.Br.048
7530	222008	Ames/Sterne	5240NIAH
7530	222782	DeepBranches	A.Br.006
7530	222951	ABrWNA	A.Br.150
7530	223399	Vollum	2000031709
7530	223524	ABrWNA	A.Br.150
7530	223860	TEABr008/011	2002013072
7530	224333	TEABr011	A.Br.153
7530	224792	Root	A/B.Br.001 or C.Br.001
7530	224842	TEABr011	Gmb1
7530	224846	TEABr011	A.Br.148
7530	224846	TEABr011	Gmb1
7530	224902	Carbosap	A.Br.134
7530	225023	AncientA	A.Br.038
7530	226342	TEABr011	A.Br.148
7530	226342	TEABr011	Gmb1
7530	226507	Ames/Sterne	A16
7530	226553	Ames/Sterne	Sterne
7530	226778	KrugerB	B.Br.002
7530	229509	AncientA	A.Br.046
7530	229827	Aust94	A0224
7530	230375	TEABr008/011	A0417
7530	230685	Vollum	A.Br.048
7530	230811	KrugerB	B.Br.002
7530	231058	DeepBranches	B.Br.003
7530	231495	AncientA	A.Br.034
7530	232293	ABr003/004	A1075
7530	232887	KrugerB	HYU01
7530	233026	ABr003/004	A.Br.064
7530	233032	Vollum	2000031038
7530	233823	Vollum	A.Br.051
7530	234720	TEABr008/011	2000031055
7530	235523	Vollum	2000032967
7530	236099	TEABr008/011	A.Br.128
7530	236424	TEABr011	Sen3
7530	237177	Ames/Sterne	BFV
7530	237260	Vollum	A.Br.048
7530	237451	Vollum	A.Br.048
7530	237471	ABrWNA	A.Br.018
7530	237505	Vollum	A.Br.048
7530	237521	DeepBranches	A.Br.006
7530	238208	AncientA	A0135
7530	238537	Vollum	A.Br.048
7530	238710	TEABr008/011	2000032955
7530	239083	Vollum	A.Br.048
7530	239100	AncientA	A.Br.040
7530	241084	Ames/Sterne	A0937
7530	243353	Aust94	A.Br.015
7530	243867	Sterne/Ames	A.Br.002
7530	244369	DeepBranches	B.Br.003
7530	244401	Aust94	A.Br.101
7530	244903	DeepBranches	A.Br.006
7530	244958	Root	A/B.Br.001 or C.Br.001
7530	245863	KrugerB	B.Br.008
7530	255270	AncientA	A0017
7530	256572	DeepBranches	B.Br.003
7530	256671	TEABr008/011	2000031055
7530	256822	ABrWNA	2000031006
7530	257099	KrugerB	B.Br.008
7530	257782	Vollum	A.Br.048
7530	258121	Aust94	A.Br.104
7530	258489	Vollum	2000031008
7530	259567	KrugerB	B.Br.009
7530	259569	ABrWNA	A0193
7530	259801	Vollum	A0488
7530	259871	ABrWNA	2000031006
7530	260961	Cbranches	2000031052
7530	261256	Vollum	A.Br.049
7530	261321	DeepBranches	B.Br.003
7530	262317	TEABr011	A.Br.142
7530	262491	TEABr011	Sen3
7530	263702	Vollum	A.Br.049
7530	263907	Aust94	A.Br.101
7530	263928	DeepBranches	B.Br.003
7530	264113	Aust94	A.Br.099
7530	264418	KrugerB	B.Br.008
7530	264827	ABrWNA	2000031006
7530	265308	AncientA	A.Br.038
7530	266439	Vollum	A.Br.007
7530	271709	Root	A/B.Br.001 or C.Br.001
7530	272052	TEABr008/011	A.Br.123
7530	273481	TEABr008/011	2000031055
7530	273832	TEABr008/011	2000031055
7530	274131	TEABr008/011	2000031055
7530	274236	Ames/Sterne	A.Br.075
7530	275820	Vollum	A0363
7530	276912	Aust94	A0224
7530	277045	TEABr008/011	A0293
7530	279033	ABr003/004	A.Br.068
7530	279503	Root	A/B.Br.001 or C.Br.001
7530	279619	Root	A/B.Br.001 or C.Br.001
7530	279852	Vollum	A.Br.051
7530	285054	AncientA	A0533
7530	285618	Vollum	A.Br.051
7530	285634	ABr003/004	A.Br.068
7530	285687	DeepBranches	A.Br.006
7530	286621	TEABr008/011	2000031055
7530	286621	TEABr008/011	A.Br.119
7530	286861	Root	A/B.Br.001 or C.Br.001
7530	286970	TEABr011	95014
7530	288569	Vollum	A.Br.055
7530	294999	DeepBranches	B.Br.003
7530	295169	TEABr008/011	A0062
7530	295261	DeepBranches	B.Br.003
7530	296840	FrenchB	B.Br.007
7530	297293	Ames/Sterne	A16R
7530	297751	Vollum	A0615
7530	297794	TEABr011	A.Br.157
7530	298957	Aust94	A0386
7530	299074	Vollum	A.Br.007
7530	300025	DeepBranches	A.Br.006
7530	300406	TEABr008/011	A.Br.124
7530	301436	Ames/Sterne	A1045
7530	301725	Vollum	A.Br.048
7530	302391	TEABr008/011	2000031055
7530	303306	TEABr008/011	A11194
7530	303734	TEABr008/011	2000031055
7530	304427	ABr003/004	A1039
7530	304460	DeepBranches	A.Br.006
7530	304816	AncientA	A.Br.034
7530	306197	Ames/Sterne	2000032879
7530	306500	Root	A/B.Br.001 or C.Br.001
7530	308096	KrugerB	B.Br.008
7530	308440	Root	A/B.Br.001 or C.Br.001
7530	308469	Vollum	K1129
7530	308521	Aust94	A0224
7530	308522	Aust94	A0224
7530	308523	Aust94	A0224
7530	308524	Aust94	A0224
7530	309093	Root	A/B.Br.001 or C.Br.001
7530	309452	Ames/Sterne	ANSES08820
7530	309591	TEABr008/011	2002013072
7530	309626	Root	A/B.Br.001 or C.Br.001
7530	309688	Vollum	K1129
7530	309999	Aust94	A0001
7530	310917	TEABr008/011	2000032955
7530	312112	Ames/Sterne	A0341
7530	312782	Ames/Sterne	A16R
7530	313323	DeepBranches	B.Br.003
7530	313459	Vollum	A0464
7530	313753	Root	A/B.Br.001 or C.Br.001
7530	315504	KrugerB	A0091
7530	315597	Vollum	2000031008
7530	316074	TEABr011	A.Br.153
7530	316749	TEABr008/011	2000031055
7530	317219	Aust94	A.Br.015
7530	317292	Root	A/B.Br.001 or C.Br.001
7530	317409	Root	A/B.Br.001 or C.Br.001
7530	317808	ABr003/004	A.Br.064
7530	318187	Ames/Sterne	A.Br.075
7530	319271	TEABr011	A.Br.148
7530	319271	TEABr011	Gmb1
7530	319345	Root	A/B.Br.001 or C.Br.001
7530	319523	Vollum	A0464
7530	319767	Vollum	A.Br.007
7530	320113	Cbranches	2000031052
7530	320485	AncientA	A2079
7530	320498	TEABr011	Gmb1
7530	321397	TEABr011	A.Br.148
7530	321597	TEABr008/011	2000031055
7530	321938	Ames/Sterne	A1045
7530	322949	TEABr011	London491
7530	323707	DeepBranches	A.Br.004
7530	324253	Vollum	2000032892
7530	326350	DeepBranches	A.Br.010
7530	327562	TEABr011	A.Br.153
7530	327789	TEABr011	Sen2Col2
7530	328153	TEABr011	A.Br.153
7530	329867	TEABr011	A.Br.149
7530	330081	Aust94	A.Br.015
7530	331543	Aust94	A0386
7530	332662	Vollum	A.Br.048
7530	332804	Root	A/B.Br.001 or C.Br.001
7530	333553	ABrWNA	A0174
7530	333579	TEABr008/011	A.Br.165
7530	333685	AncientA	A.Br.038
7530	333722	Aust94	A.Br.104
7530	335675	Ames/Sterne	A16R
7530	336038	Vollum	2000032968
7530	336941	Vollum	H9401
7530	337241	Ames/Sterne	A.Br.001
7530	338208	Aust94	A0455
7530	338622	AncientA	A0135
7530	338633	AncientA	A0533
7530	338936	ABrWNA	2000031006
7530	339222	KrugerB	B.Br.009
7530	339240	KrugerB	B.Br.002
7530	339758	TEABr008/011	2000031055
7530	340614	TEABr011	A0891
7530	340772	Aust94	A.Br.101
7530	341813	TEABr008/011	A.Br.128
7530	342605	Ames/Sterne	5240NIAH
7530	343405	TEABr011	A.Br.138
7530	344336	Vollum	2000032892
7530	344573	Cbranches	2000031052
7530	344615	KrugerB	SVA11
7530	345697	Aust94	A0386
7530	346609	AncientA	A.Br.040
7530	347463	TEABr008/011	A.Br.128
7530	347464	TEABr008/011	A.Br.128
7530	347551	TEABr011	Sen3
7530	347570	Vollum	A0464
7530	347639	TEABr011	A.Br.153
7530	349052	TEABr011	A.Br.153
7530	350432	Ames/Sterne	A0389
7530	350998	TEABr008/011	A.Br.129
7530	351222	TEABr008/011	2002013072
7530	351831	ABrWNA	A0193
7530	352380	Ames/Sterne	44NIAH
7530	352432	DeepBranches	B.Br.003
7530	352728	AncientA	A.Br.034
7530	353084	AncientA	A.Br.040
7530	353853	TEABr011	A0878
7530	354255	TEABr011	A.Br.157
7530	354416	Cbranches	2000031052
7530	354422	TEABr008/011	A0241
7530	356185	Ames/Sterne	2000032879
7530	356626	Ames/Sterne	A.Br.088
7530	357148	Vollum	2000032892
7530	357340	TEABr008/011	A0150
7530	358693	DeepBranches	B.Br.003
7530	359536	Sterne/Ames	A.Br.002
7530	360092	Root	A/B.Br.001 or C.Br.001
7530	360172	Aust94	OhioACB
7530	360289	TEABr008/011	2000031055
7530	360496	TEABr008/011	2000032955
7530	362375	ABrWNA	A.Br.018 or 009
7530	363292	Vollum	K1129
7530	363926	TEABr011	London497
7530	364303	TEABr008/011	A.Br.122
7530	364452	AncientA	A.Br.041
7530	364527	DeepBranches	A.Br.004
7530	365384	Vollum	K1129
7530	365409	TEABr008/011	2000031055
7530	365960	DeepBranches	A.Br.006
7530	367738	KrugerB	B.Br.009
7530	367911	TEABr008/011	2000031055
7530	368103	Ames/Sterne	5240NIAH
7530	368154	KrugerB	B.Br.009
7530	368227	Vollum	A0615
7530	369804	Root	A/B.Br.001 or C.Br.001
7530	370061	FrenchB	B.Br.007
7530	370325	DeepBranches	A.Br.006
7530	370377	TEABr011	A.Br.139
7530	370667	Aust94	A0224
7530	370706	TEABr008/011	A.Br.129
7530	371137	Ames/Sterne	2000032879
7530	372205	ABr003/004	A.Br.064
7530	372979	TEABr008/011	2000031055
7530	373087	Vollum	H9401
7530	374438	Cbranches	2000031052
7530	375457	Vollum	SK102
7530	376285	Vollum	A0615
7530	376300	ABr003/004	A.Br.068
7530	376628	DeepBranches	B.Br.003
7530	377412	AncientA	A.Br.041
7530	380084	Vollum	A.Br.007
7530	380087	Aust94	A.Br.101
7530	380304	TEABr008/011	Cvac02
7530	380567	TEABr011	Sen3
7530	380809	TEABr011	London496
7530	381578	ABr003/004	A1039
7530	381587	Aust94	A.Br.099
7530	381684	TEABr008/011	A.Br.129
7530	382707	TEABr008/011	2000031055
7530	383200	Ames/Sterne	A16
7530	383701	TEABr011	A.Br.138
7530	384004	DeepBranches	A.Br.004
7530	384006	Ames/Sterne	44NIAH
7530	384065	TEABr008/011	A.Br.131
7530	384224	ABr003/004	A.Br.064
7530	385624	TEABr008/011	A0417
7530	385625	Vollum	2000031709
7530	385627	Root	A/B.Br.001 or C.Br.001
7530	385687	Vollum	A0464
7530	385741	TEABr008/011	A0684
7530	385969	Root	A/B.Br.001 or C.Br.001
7530	386402	ABr003/004	A.Br.064
7530	386551	Root	A/B.Br.001 or C.Br.001
7530	387637	Sterne/Ames	A.Br.002
7530	388477	AncientA	A.Br.040
7530	389243	Root	A/B.Br.001 or C.Br.001
7530	389294	Vollum	A0363
7530	390263	Cbranches	C.Br.002
7530	391001	Root	A/B.Br.001 or C.Br.001
7530	392106	TEABr008/011	A0684
7530	393021	AncientA	A.Br.042
7530	393116	DeepBranches	B.Br.003
7530	394707	Aust94	A.Br.099
7530	394708	Vollum	2000031008
7530	394789	Root	A/B.Br.001 or C.Br.001
7530	395023	Vollum	A.Br.057
7530	396368	TEABr008/011	A.Br.128
7530	396481	TEABr008/011	2000031055
7530	397408	TEABr008/011	A0062
7530	397924	Root	A/B.Br.001 or C.Br.001
7530	398857	KrugerB	B.Br.008
7530	399186	TEABr008/011	A.Br.114
7530	399466	TEABr011	Sen2Col2
7530	399476	TEABr011	Sen3
7530	399797	TEABr011	A.Br.153
7530	399920	Cbranches	2000031052
7530	400558	ABrWNA	canadianbison
7530	400704	Vollum	CDC684
7530	400848	AncientA	A0533
7530	401153	Ames/Sterne	2000032879
7530	401315	Ames/Sterne	A.Br.089
7530	401649	KrugerB	A0091
7530	401704	TEABr008/011	2002013072
7530	401881	ABr003/004	A.Br.067
7530	402435	AncientA	A2075
7530	403104	Aust94	A.Br.099
7530	404387	ABr003/004	BA1015
7530	404435	Sterne/Ames	A.Br.002
7530	404486	FrenchB	B.Br.005
7530	404570	TEABr011	A3802
7530	404778	KrugerB	B.Br.008
7530	405170	Ames/Sterne	A16R
7530	405303	AncientA	A.Br.034
7530	405787	Ames/Sterne	ShikanNIID
7530	406142	DeepBranches	B.Br.003
7530	406424	TEABr011	A.Br.157
7530	408688	Cbranches	2000031052
7530	409532	Aust94	A0001
7530	409683	TEABr008/011	2000031055
7530	409948	AncientA	A0026
7530	410758	AncientA	A.Br.039
7530	410974	TEABr008/011	A0604
7530	412164	Vollum	H9401
7530	412772	TEABr008/011	A0417
7530	413634	ABrWNA	A.Br.018 or 009
7530	413694	TEABr008/011	A.Br.121
7530	413724	Root	A/B.Br.001 or C.Br.001
7530	414069	Ames/Sterne	5240NIAH
7530	414213	Vollum	2000031008
7530	414452	Aust94	A0002
7530	415544	Root	A/B.Br.001 or C.Br.001
7530	415644	TEABr011	A.Br.142
7530	416102	TEABr011	A.Br.145
7530	417981	Root	A/B.Br.001 or C.Br.001
7530	418624	Carbosap	A.Br.134
7530	418635	TEABr011	A.Br.148
7530	419088	ABrWNA	A0174
7530	419289	DeepBranches	B.Br.003
7530	419920	Root	A/B.Br.001 or C.Br.001
7530	420647	TEABr011	Gmb1
7530	420783	Vollum	2000031709
7530	421092	TEABr008/011	A003301
7530	421615	Cbranches	2000031052
7530	421809	Root	A/B.Br.001 or C.Br.001
7530	422826	Sterne/Ames	A.Br.002
7530	423423	Vollum	A.Br.048
7530	423501	Aust94	A.Br.099
7530	423635	AncientA	A.Br.034
7530	425733	Ames/Sterne	A0722
7530	426177	FrenchB	B.Br.004
7530	426375	Vollum	A.Br.048
7530	426803	Ames/Sterne	A16
7530	427895	FrenchB	BF1
7530	430502	AncientA	A.Br.041
7530	430967	DeepBranches	B.Br.003
7530	431364	Carbosap	A.Br.134
7530	432009	Aust94	K1285
7530	432033	TEABr011	Sen2Col2
7530	432971	AncientA	A0533
7530	432974	Vollum	2000031008
7530	432975	Aust94	OhioACB
7530	433181	TEABr008/011	2000031055
7530	433277	Ames/Sterne	Reference
7530	434854	AncientA	A0135
7530	434890	TEABr011	A.Br.139
7530	435861	Vollum	CDC684
7530	436556	TEABr008/011	2000031055
7530	436832	KrugerB	B.Br.011
7530	437581	Cbranches	2000031052
7530	437745	TEABr008/011	2000031055
7530	437953	TEABr011	Gmb1
7530	438835	TEABr008/011	A11193
7530	439686	Vollum	A.Br.007
7530	440182	TEABr008/011	2000031055
7530	440668	TEABr008/011	2000031055
7530	441647	DeepBranches	A.Br.003
7530	442595	TEABr008/011	2000032955
7530	444080	TEABr011	A.Br.153
7530	445205	Ames/Sterne	44NIAH
7530	445658	Root	A/B.Br.001 or C.Br.001
7530	445973	AncientA	A0533
7530	445976	AncientA	A0533
7530	447304	TEABr008/011	A.Br.162
7530	448141	TEABr008/011	2000032955
7530	448447	Cbranches	2000031052
7530	449116	KrugerB	SVA11
7530	449615	DeepBranches	A.Br.006
7530	449659	DeepBranches	A.Br.006
7530	450352	ABr003/004	A1096
7530	451039	Cbranches	2000031052
7530	451231	KrugerB	B.Br.008
7530	451403	Ames/Sterne	44NIAH
7530	451495	TEABr011	Sen3
7530	451584	DeepBranches	A.Br.004
7530	451665	ABr003/004	K8215
7530	451750	TEABr011	Sen3
7530	452141	Root	A/B.Br.001 or C.Br.001
7530	452222	Vollum	H9401
7530	452368	Root	A/B.Br.001 or C.Br.001
7530	452501	KrugerB	B.Br.008
7530	453092	Vollum	A.Br.057
7530	453757	Cbranches	2000031052
7530	454155	TEABr011	A.Br.144
7530	454306	Vollum	A.Br.059
7530	454501	Root	A/B.Br.001 or C.Br.001
7530	454588	ABr003/004	A.Br.073
7530	456617	Aust94	2000031027
7530	456626	TEABr008/011	A0241
7530	456825	AncientA	A.Br.038
7530	457459	Aust94	A.Br.099
7530	457465	Aust94	A.Br.099
7530	458955	TEABr011	Gmb1
7530	459029	ABrWNA	A.Br.150
7530	459294	TEABr008/011	2002013072
7530	459773	TEABr008/011	2000031055
7530	461095	Root	A/B.Br.001 or C.Br.001
7530	462117	Aust94	A.Br.015
7530	462289	Aust94	2000031027
7530	462416	FrenchB	B.Br.006
7530	462682	AncientA	A0135
7530	463514	DeepBranches	B.Br.003
7530	463577	Vollum	2000031038
7530	463802	DeepBranches	B.Br.003
7530	463857	TEABr008/011	A1035
7530	465410	TEABr011	A.Br.148
7530	466535	Aust94	A0224
7530	470148	Ames/Sterne	A16
7530	470171	Ames/Sterne	A16
7530	470204	Ames/Sterne	A16
7530	471274	DeepBranches	A.Br.006
7530	471707	DeepBranches	B.Br.003
7530	472512	Aust94	A0083
7530	473524	Root	A/B.Br.001 or C.Br.001
7530	473556	Vollum	CDC684
7530	474201	TEABr011	A.Br.155
7530	474971	Root	A/B.Br.001 or C.Br.001
7530	475047	TEABr008/011	2000032955
7530	476374	Vollum	2000031008
7530	477179	Sterne/Ames	A.Br.002
7530	477298	TEABr008/011	Cvac02
7530	478075	Aust94	OhioACB
7530	478844	Aust94	A.Br.099
7530	479611	TEABr008/011	A.Br.106
7530	481281	FrenchB	B.Br.007
7530	482186	KrugerB	A0091
7530	483674	DeepBranches	B.Br.003
7530	483813	TEABr011	A.Br.144
7530	484126	KrugerB	BA1035
7530	484201	Root	A/B.Br.001 or C.Br.001
7530	484434	Root	A/B.Br.001 or C.Br.001
7530	485134	TEABr008/011	2002013072
7530	485145	TEABr008/011	2000031055
7530	486738	Vollum	2000032892
7530	486916	TEABr008/011	A0241
7530	486997	DeepBranches	B.Br.003
7530	487308	AncientA	A.Br.041
7530	487342	TEABr008/011	A11194
7530	488131	Ames/Sterne	ANSES08820
7530	489787	ABr003/004	A.Br.064
7530	489789	Cbranches	2000031052
7530	491169	KrugerB	B.Br.002
7530	492222	ABr003/004	K8215
7530	493571	Ames/Sterne	A0389
7530	493674	TEABr008/011	2000031055
7530	494076	AncientA	A2079
7530	494234	TEABr008/011	A0241
7530	494246	AncientA	A.Br.035
7530	494958	Vollum	A.Br.048
7530	496720	ABr003/004	A.Br.074
7530	497650	Aust94	Australia94
7530	498458	TEABr008/011	2000031055
7530	500018	TEABr008/011	2002013072
7530	500463	TEABr008/011	2000031055
7530	500593	DeepBranches	B.Br.003
7530	500989	Ames/Sterne	Han
7530	501309	TEABr008/011	A.Br.128
7530	501752	Root	A/B.Br.001 or C.Br.001
7530	503384	Root	A/B.Br.001 or C.Br.001
7530	503449	Ames/Sterne	2000032979
7530	503449	DeepBranches	A.Br.006
7530	503492	Ames/Sterne	A0389
7530	503707	AncientA	A.Br.038
7530	503709	AncientA	A0026
7530	504212	Vollum	2000031709
7530	504683	Vollum	2000031038
7530	504982	TEABr008/011	A0684
7530	506598	Aust94	OhioACB
7530	507034	TEABr008/011	TsiankovskiiI
7530	507048	Ames/Sterne	A0722
7530	507075	Vollum	A.Br.062
7530	507075	TEABr008/011	A.Br.116
7530	507075	TEABr008/011	A4568
7530	507240	ABrWNA	canadianbison
7530	507299	Vollum	2000032951
7530	507652	TEABr008/011	TsiankovskiiI
7530	507704	Vollum	Vollum1B
7530	508840	ABr003/004	A.Br.064
7530	509125	ABrWNA	2000031765
7530	509355	Aust94	A.Br.102
7530	509396	Vollum	2000031038
7530	510503	ABr003/004	A.Br.064
7530	510703	Aust94	OhioACB
7530	511062	TEABr008/011	A.Br.119
7530	511111	TEABr011	Sen3
7530	511175	KrugerB	B.Br.008
7530	511396	Root	A/B.Br.001 or C.Br.001
7530	511762	Vollum	A.Br.048
7530	511944	TEABr008/011	K2129
7530	513052	Ames/Sterne	A.Br.077
7530	513468	Carbosap	A.Br.134
7530	515111	Ames/Sterne	A.Br.081
7530	515690	Root	A/B.Br.001 or C.Br.001
7530	515711	Aust94	A.Br.014
7530	515802	Ames/Sterne	A0332
7530	516630	ABrWNA	A.Br.018 or 009
7530	517043	ABr003/004	A.Br.064
7530	517302	Vollum	2000032967
7530	517509	Root	A/B.Br.001 or C.Br.001
7530	517633	DeepBranches	A.Br.006
7530	517904	Root	A/B.Br.001 or C.Br.001
7530	519020	Root	A/B.Br.001 or C.Br.001
7530	519130	Vollum	H9401
7530	519184	TEABr008/011	A.Br.118
7530	519462	Aust94	A.Br.100
7530	519537	DeepBranches	A.Br.004
7530	519882	TEABr008/011	2000031055
7530	520023	TEABr008/011	2000031055
7530	520626	TEABr011	Gmb1
7530	520865	TEABr008/011	2000031055
7530	521369	Ames/Sterne	A16R
7530	521547	TEABr008/011	2000032955
7530	521739	AncientA	A.Br.042
7530	521930	TEABr008/011	2000031055
7530	521963	Ames/Sterne	A.Br.075
7530	522212	TEABr008/011	A.Br.167
7530	523556	TEABr008/011	2000031055
7530	524729	AncientA	A.Br.041
7530	525140	TEABr008/011	2000031055
7530	525592	Aust94	OhioACB
7530	525603	KrugerB	A0091
7530	525696	Aust94	OhioACB
7530	525954	Vollum	CDC684
7530	527266	Aust94	A0083
7530	528347	DeepBranches	A.Br.006
7530	529170	Vollum	K1129
7530	529282	Root	A/B.Br.001 or C.Br.001
7530	531215	ABrWNA	2000031006
7530	531271	Cbranches	2000031052
7530	531629	TEABr008/011	2002013072
7530	531950	Ames/Sterne	A16R
7530	532162	Aust94	OhioACB
7530	539892	TEABr008/011	A.Br.128
7530	540198	Ames/Sterne	ANSES08820
7530	540896	TEABr011	Sen3
7530	541266	FrenchB	CNEVA9066
7530	542163	KrugerB	B.Br.008
7530	543535	Root	A/B.Br.001 or C.Br.001
7530	544150	Vollum	SK102
7530	546112	TEABr011	Gmb1
7530	547394	AncientA	A2075
7530	547861	Ames/Sterne	A16
7530	551041	TEABr011	A.Br.153
7530	551215	Aust94	A.Br.103
7530	551400	Sterne/Ames	A.Br.002
7530	551683	KrugerB	A0091
7530	551935	Aust94	A.Br.103
7530	552974	DeepBranches	B.Br.003
7530	552997	ABrWNA	A.Br.150
7530	553249	TEABr008/011	A0684
7530	554342	TEABr011	A.Br.148
7530	554780	Vollum	H9401
7530	554921	TEABr008/011	A.Br.110
7530	555052	TEABr011	A.Br.157
7530	555131	Ames/Sterne	A0331
7530	555139	Aust94	Australia94
7530	555844	KrugerB	B.Br.008
7530	556142	TEABr008/011	2000031055
7530	556525	TEABr011	A.Br.139
7530	557382	TEABr008/011	2000031055
7530	558024	Aust94	A.Br.102
7530	558579	Ames/Sterne	BFV
7530	559222	TEABr008/011	A.Br.128
7530	560858	Vollum	A0464
7530	561262	Aust94	A.Br.097
7530	561321	KrugerB	A0091
7530	562182	Vollum	2000031038
7530	562767	TEABr011	A.Br.153
7530	563478	DeepBranches	A.Br.006
7530	563844	TEABr008/011	2002013072
7530	563868	Vollum	A.Br.048
7530	564347	Root	A/B.Br.001 or C.Br.001
7530	564483	Vollum	A0615
7530	565044	AncientA	A.Br.041
7530	565120	Aust94	A.Br.099
7530	565226	TEABr011	A.Br.139
7530	565519	TEABr008/011	2000031055
7530	565638	Aust94	A0148
7530	566262	ABr003/004	A1039
7530	566301	ABrWNA	2000031006
7530	567165	TEABr008/011	A.Br.171
7530	567631	Aust94	A0088
7530	567661	Ames/Sterne	A16
7530	567771	Aust94	A.Br.103
7530	568549	ABrWNA	2000031006
7530	569039	Ames/Sterne	A16R
7530	569215	TEABr008/011	A.Br.167
7530	569295	Aust94	A.Br.014
7530	569631	Root	A/B.Br.001 or C.Br.001
7530	569707	TEABr008/011	Cvac02
7530	571123	Sterne/Ames	A.Br.002
7530	571199	Ames/Sterne	A.Br.079
7530	571819	KrugerB	B.Br.011
7530	571862	DeepBranches	A.Br.006
7530	571883	AncientA	A.Br.038
7530	573531	TEABr008/011	2002013072
7530	573641	Aust94	A.Br.100
7530	574831	Ames/Sterne	A0332
7530	574978	Vollum	A0615
7530	575067	Vollum	A.Br.048
7530	575349	Carbosap	A.Br.134
7530	575533	Vollum	A0464
7530	575542	DeepBranches	B.Br.003
7530	576039	TEABr008/011	A0847
7530	576979	ABrWNA	2000031006
7530	577497	Ames/Sterne	A16R
7530	580182	Sterne/Ames	A.Br.002
7530	580420	TEABr011	A.Br.138
7530	580638	Ames/Sterne	A16R
7530	580883	FrenchB	ANSES0082
7530	581213	Aust94	A0002
7530	581781	Root	A/B.Br.001 or C.Br.001
7530	582172	Root	A/B.Br.001 or C.Br.001
7530	582397	ABrWNA	A0174
7530	582410	KrugerB	B.Br.002
7530	582436	TEABr011	Gmb1
7530	582533	KrugerB	A0091
7530	582658	TEABr011	London491
7530	583166	TEABr008/011	2002013072
7530	583931	TEABr008/011	2000031055
7530	587914	TEABr008/011	A.Br.119
7530	589529	C	A1055
7530	589558	ABr003/004	A.Br.064
7530	589709	TEABr011	Sen3
7530	589712	TEABr011	Sen2Col2
7530	590332	TEABr011	A.Br.153
7530	590343	DeepBranches	B.Br.003
7530	591580	Aust94	A.Br.015
7530	591582	Aust94	A.Br.097
7530	592895	KrugerB	B.Br.002
7530	593542	Aust94	A.Br.101
7530	593629	KrugerB	A0091
7530	595491	Sterne/Ames	A.Br.002
7530	595769	TEABr011	A.Br.140
7530	595956	TEABr008/011	Cvac02
7530	596398	Root	A/B.Br.001 or C.Br.001
7530	596604	ABr003/004	A.Br.064
7530	597498	TEABr011	A.Br.149
7530	598038	Vollum	2000031038
7530	598076	Vollum	2000031038
7530	598570	Aust94	A.Br.104
7530	599361	Vollum	2000031008
7530	600436	TEABr008/011	A0897
7530	600566	Aust94	A.Br.100
7530	600857	Root	A/B.Br.001 or C.Br.001
7530	601418	Root	A/B.Br.001 or C.Br.001
7530	601897	TEABr008/011	A.Br.131
7530	602705	TEABr008/011	A.Br.162
7530	602999	TEABr008/011	A.Br.116
7530	603074	TEABr011	A.Br.142
7530	604294	DeepBranches	B.Br.003
7530	604418	TEABr011	Sen2Col2
7530	605590	KrugerB	HYU01
7530	606452	TEABr008/011	A0324
7530	607232	Aust94	A.Br.099
7530	608235	Vollum	2000032892
7530	608799	ABr003/004	A.Br.066
7530	608971	AncientA	A2079
7530	609043	TEABr011	A.Br.153
7530	610144	TEABr008/011	2000031055
7530	610254	Sterne/Ames	A.Br.002
7530	610254	TEABr011	A.Br.148
7530	611045	TEABr011	A.Br.154
7530	611230	KrugerB	B.Br.008
7530	611266	TEABr008/011	A003301
7530	611299	TEABr011	A.Br.155
7530	612038	ABrWNA	canadianbison
7530	612054	TEABr008/011	2002013072
7530	612066	TEABr008/011	2000031055
7530	612173	TEABr008/011	A0604
7530	612588	C	A1055
7530	612624	TEABr011	A0854
7530	612910	TEABr011	Sen3
7530	613142	TEABr011	A.Br.139
7530	613237	DeepBranches	B.Br.003
7530	613299	AncientA	A2079
7530	614991	Aust94	A0224
7530	615306	KrugerB	A0091
7530	615821	Vollum	A.Br.048
7530	615982	KrugerB	B.Br.008
7530	616040	Root	A/B.Br.001 or C.Br.001
7530	616077	TEABr008/011	2002721572
7530	616100	TEABr011	Sen3
7530	616111	TEABr008/011	A0417
7530	616129	KrugerB	B.Br.002
7530	616160	Ames/Sterne	A.Br.076
7530	617073	TEABr011	Sen3
7530	617184	Ames/Sterne	A0389
7530	617556	Aust94	A0083
7530	617723	TEABr011	A.Br.138
7530	617943	DeepBranches	A.Br.006
7530	618068	AncientA	A.Br.035
7530	618273	ABr003/004	A1039
7530	618455	TEABr011	Sen3
7530	619653	DeepBranches	A.Br.006
7530	620527	ABr003/004	A.Br.064
7530	621638	Aust94	A0224
7530	621749	TEABr008/011	A11194
7530	621773	Ames/Sterne	A16
7530	622149	TEABr008/011	2002013072
7530	622268	Ames/Sterne	A16
7530	622779	KrugerB	B.Br.001
7530	623010	Vollum	A.Br.048
7530	625156	TEABr008/011	2000031055
7530	625415	TEABr008/011	2000031055
7530	625423	TEABr011	A0878
7530	625797	TEABr008/011	A1035
7530	625977	KrugerB	B.Br.002
7530	625993	Ames/Sterne	BFV
7530	626760	Aust94	A.Br.027
7530	626822	KrugerB	HYU01
7530	627060	Vollum	A.Br.048
7530	627069	ABrWNA	A.Br.150
7530	627073	ABr003/004	A.Br.068
7530	627081	DeepBranches	B.Br.003
7530	627162	KrugerB	B.Br.001
7530	628398	TEABr008/011	A.Br.131
7530	628398	ABrWNA	A.Br.150
7530	628398	TEABr008/011	A0149
7530	628398	FrenchB	BF1
7530	628544	DeepBranches	A.Br.006
7530	628850	Aust94	A0083
7530	628885	DeepBranches	A.Br.006
7530	629209	KrugerB	SVA11
7530	629534	TEABr011	A.Br.139
7530	630909	Root	A/B.Br.001 or C.Br.001
7530	631485	Ames/Sterne	A16R
7530	631843	KrugerB	B.Br.008
7530	632355	TEABr008/011	A.Br.119
7530	633024	Vollum	2000032967
7530	633319	Vollum	2000032892
7530	633345	Vollum	A.Br.007
7530	634364	Ames/Sterne	5240NIAH
7530	634722	TEABr008/011	A0241
7530	634973	TEABr008/011	2000031055
7530	635024	TEABr008/011	2000031055
7530	635677	TEABr011	London497
7530	635853	TEABr008/011	A.Br.110
7530	636296	DeepBranches	A.Br.006
7530	636693	Aust94	A.Br.097
7530	636762	Root	A/B.Br.001 or C.Br.001
7530	638021	KrugerB	B.Br.008
7530	638384	TEABr008/011	2000031055
7530	638504	TEABr011	A.Br.148
7530	640849	TEABr008/011	2000031055
7530	640966	DeepBranches	B.Br.003
7530	641684	TEABr008/011	2000031055
7530	641697	AncientA	A.Br.039
7530	642455	ABrWNA	A.Br.018 or 009
7530	642756	Root	A/B.Br.001 or C.Br.001
7530	644234	DeepBranches	A.Br.006
7530	644557	TEABr011	Sen2Col2
7530	644571	AncientA	A2075
[truncated: 10,196 more rows]
