# Supplementary material for: A Bacillus anthracis Genome Sequence from the Sverdlovsk 1979 Autopsy Specimens
Source: mBio. 2016 Sep 27;7(5):e01501-16. doi: 10.1128/mBio.01501-16 (PMC5050339; doi:10.1128/mBio.01501-16)
Supplement: Table S4 — SNP character states for the 376 SNPs within the Tsiankovskii subclade. [file mbo005163008st4.xlsx]

## Sheet: Table S4_Tsiankovski Clade SNPs
Group	Branch	Nickname	NC	Locus	SNP type	locus tag/gene	A1035	A1032	A1033	A11193	A11194	A0062	A0362	A0628	A0324	TsiankovskiiI	Cvac02	Svd-2	Svd-1	Sverd_combined
TEABr008/011	A.Br.106	Tsiankovskii	7322	159206	intragenic_variant	GBAA_pXO1_0187	A	A	A	C	C	C	C	C	C	C	-	C	C	C
TEABr008/011	A.Br.106	Tsiankovskii	7530	1966571	missense_variant	fhs	G	G	G	T	T	T	T	T	T	T	T	T	T	T
TEABr008/011	A.Br.106	Tsiankovskii	7530	3136000	synonymous_variant	GBAA_3410	T	T	T	C	C	C	C	C	C	C	C	-	C	C
TEABr008/011	A.Br.106	Tsiankovskii	7530	3329943	synonymous_variant	GBAA_3625	A	A	A	G	G	G	G	G	G	G	G	G	G	G
TEABr008/011	A.Br.106	Tsiankovskii	7530	3821638	intergenic_region	GBAA_4169-GBAA_4170	C	C	-	T	T	T	T	T	T	T	T	T	T	T
TEABr008/011	A.Br.106	Tsiankovskii	7323	70556	missense_variant	GBAA_pXO2_0085	G	G	-	A	A	A	A	A	A	A	-	A	A	A
TEABr008/011	A.Br.106	Tsiankovskii	7530	4378162	missense_variant	GBAA_4815	A	A	-	G	G	G	G	G	G	G	G	-	G	G
TEABr008/011	A.Br.106	Tsiankovskii	7323	73157	synonymous_variant	GBAA_pXO2_0089	A	A	A	G	G	G	G	G	G	G	-	G	G	G
TEABr008/011	A.Br.106	Tsiankovskii	7530	3035751	intergenic_region	GBAA_3297-GBAA_3299	C	C	C	T	T	T	T	T	T	T	T	T	T	T
TEABr008/011	A.Br.106	Tsiankovskii	7530	3571458	missense_variant	GBAA_3899	A	A	A	G	G	G	G	G	G	G	G	-	G	G
TEABr008/011	A.Br.106	Tsiankovskii	7530	1865579	missense_variant	GBAA_1981	T	T	-	A	A	A	A	A	A	A	A	-	A	A
TEABr008/011	A.Br.106	Tsiankovskii	7530	94297	synonymous_variant	GBAA_0082	G	G	G	A	A	A	A	A	A	A	A	A	A	A
TEABr008/011	A.Br.106	Tsiankovskii	7530	3765499	missense_variant	GBAA_4088	A	A	-	C	C	C	C	C	C	C	C	-	C	C
TEABr008/011	A.Br.106	Tsiankovskii	7530	4644606	missense_variant	glgC	T	T	T	C	C	C	C	C	C	C	C	C	C	C
TEABr008/011	A.Br.106	Tsiankovskii	7530	100597	missense_variant	cysS	A	A	A	G	G	G	G	G	G	G	G	-	G	G
TEABr008/011	A.Br.106	Tsiankovskii	7530	3425705	intragenic_variant	GBAA_3721	A	A	A	G	G	G	G	G	G	G	G	-	-	G
TEABr008/011	A.Br.106	Tsiankovskii	7530	1651307	missense_variant	GBAA_1762	G	G	G	A	A	A	A	A	A	A	A	-	A	A
TEABr008/011	A.Br.106	Tsiankovskii	7530	3962347	missense_variant	bioD	T	T	T	C	C	C	C	C	C	C	C	C	C	C
TEABr008/011	A.Br.106	Tsiankovskii	7322	120376	synonymous_variant	GBAA_pXO1_0138	G	G	G	A	A	A	A	A	A	A	-	A	A	A
TEABr008/011	A.Br.106	Tsiankovskii	7530	1556784	synonymous_variant	GBAA_1642	T	T	T	C	C	C	C	C	C	C	C	-	C	C
TEABr008/011	A.Br.106	Tsiankovskii	7530	2599163	synonymous_variant	GBAA_2800	C	C	-	T	T	T	T	T	T	T	T	-	T	T
TEABr008/011	A.Br.106	Tsiankovskii	7530	2125439	synonymous_variant	proV-1	G	G	G	A	A	A	A	A	A	A	A	A	A	A
TEABr008/011	A.Br.106	Tsiankovskii	7530	5159429	stop_lost&splice_region_variant	GBAA_5674	T	T	-	A	A	A	A	A	A	A	A	A	A	A
TEABr008/011	A.Br.106	Tsiankovskii	7530	5157994	intergenic_region	GBAA_5672-GBAA_5673	G	G	-	A	A	A	A	A	A	A	A	A	A	A
TEABr008/011	A.Br.106	Tsiankovskii	7530	5155765	missense_variant	GBAA_5671	C	C	-	T	T	T	T	T	T	T	T	T	T	T
TEABr008/011	A.Br.106	Tsiankovskii	7530	2132450	missense_variant	GBAA_2284	A	A	-	G	G	G	G	G	G	G	G	G	G	G
TEABr008/011	A.Br.106	Tsiankovskii	7530	1256810	synonymous_variant	glcD	C	C	-	T	T	T	T	T	T	T	T	T	T	T
TEABr008/011	A.Br.106	Tsiankovskii	7530	1338285	missense_variant	GBAA_1413	T	T	-	C	C	C	C	C	C	C	C	C	C	C
TEABr008/011	A.Br.106	Tsiankovskii	7530	479611	missense_variant	GBAA_0479	C	C	-	T	T	T	T	T	T	T	T	T	T	T
TEABr008/011	A.Br.106	Tsiankovskii	7530	5075609	missense_variant	GBAA_5590	A	A	-	G	G	G	G	G	G	G	G	G	G	G
TEABr008/011	A.Br.106	Tsiankovskii	7530	699180	missense_variant	GBAA_0680	T	T	-	C	C	C	C	C	C	C	C	-	C	C
TEABr008/011	A.Br.106	Tsiankovskii	7530	1367310	missense_variant	GBAA_1444	T	T	-	G	G	G	G	G	G	G	G	-	G	G
TEABr008/011	A.Br.106	Tsiankovskii	7530	2011035	missense_variant	GBAA_2153	T	T	T	C	C	C	C	C	C	C	C	C	C	C
TEABr008/011	A.Br.107	Tsiankovskii	7530	4038313	missense_variant	GBAA_4430	G	A	-	G	G	G	G	G	G	G	G	-	G	G
TEABr008/011	A.Br.107	Tsiankovskii	7530	2913674	intergenic_region	GBAA_3165-GBAA_3166	G	A	-	G	G	G	G	G	G	G	G	-	G	G
TEABr008/011	A.Br.107	Tsiankovskii	7530	1201914	missense_variant	GBAA_1246	C	T	T	C	C	C	C	C	C	C	C	C	C	C
TEABr008/011	A.Br.107	Tsiankovskii	7323	81580	intergenic_region	GBAA_pXO2_0099-GBAA_pXO2_0100	A	C	-	A	A	A	A	A	A	A	-	A	A	A
TEABr008/011	A.Br.107	Tsiankovskii	7530	2900565	intergenic_region	GBAA_3154-glsA-2	G	A	-	G	G	G	G	G	G	G	G	G	G	G
TEABr008/011	A.Br.107	Tsiankovskii	7530	4131205	synonymous_variant	hrcA	C	T	T	C	C	C	C	C	C	C	C	C	C	C
TEABr008/011	A.Br.107	Tsiankovskii	7530	1384918	intragenic_variant	GBAA_1463	A	T	T	A	A	A	A	A	A	A	A	A	A	A
TEABr008/011	A.Br.107	Tsiankovskii	7530	2239691	missense_variant	GBAA_2400	C	A	A	C	C	C	C	C	C	C	C	-	C	C
TEABr008/011	A.Br.107	Tsiankovskii	7322	172145	intergenic_region	GBAA_pXO1_0204-GBAA_pXO1_0205	A	G	G	A	A	A	A	A	A	A	-	A	A	A
TEABr008/011	A.Br.107	Tsiankovskii	7530	4254471	synonymous_variant	spoIVFB	C	T	T	C	C	C	C	C	C	C	C	-	C	C
TEABr008/011	A.Br.108	Tsiankovskii	7530	3055867	intergenic_region	GBAA_3317-GBAA_3318	G	G	G	A	A	-	A	-	A	A	A	-	A	A
TEABr008/011	A.Br.108	Tsiankovskii	7530	738870	stop_gained	GBAA_0719	A	A	A	T	T	T	T	-	T	T	T	T	T	T
TEABr008/011	A.Br.108	Tsiankovskii	7530	718609	synonymous_variant	GBAA_0699	C	C	C	T	T	-	T	-	T	T	T	T	T	T
TEABr008/011	A.Br.108	Tsiankovskii	7530	2880326	missense_variant	GBAA_3133	G	G	G	T	T	T	T	T	T	T	T	-	T	T
TEABr008/011	A.Br.109	Tsiankovskii	7530	2451725	missense_variant	GBAA_2634	A	A	A	G	G	A	A	A	A	A	A	-	A	A
TEABr008/011	A.Br.109	Tsiankovskii	7322	158019	intergenic_region	GBAA_pXO1_0185-GBAA_pXO1_0186	T	T	T	G	G	T	T	T	T	T	-	T	T	T
TEABr008/011	A.Br.109	Tsiankovskii	7322	144713	missense_variant	pagA	A	A	A	C	C	A	A	A	A	A	-	A	A	A
TEABr008/011	A.Br.109	Tsiankovskii	7530	4261844	synonymous_variant	GBAA_4688	C	C	C	T	T	C	C	C	C	C	C	-	C	C
TEABr008/011	A.Br.109	Tsiankovskii	7530	2442311	intergenic_region	GBAA_2622-GBAA_2623	T	T	T	C	C	T	T	T	T	T	T	T	T	T
TEABr008/011	A.Br.109	Tsiankovskii	7530	4022189	missense_variant	accC	C	C	C	T	T	C	C	C	C	C	C	-	C	C
TEABr008/011	A.Br.109	Tsiankovskii	7530	3904870	missense_variant	ptsG	G	G	G	A	A	G	G	G	G	G	G	-	-	G
TEABr008/011	A.Br.109	Tsiankovskii	7530	893391	synonymous_variant	GBAA_0883	C	C	C	T	T	C	C	C	C	C	C	C	C	C
TEABr008/011	A.Br.109	Tsiankovskii	7530	3802424	synonymous_variant	GBAA_4150	A	A	A	C	C	A	A	A	A	A	A	-	A	A
TEABr008/011	A.Br.109	Tsiankovskii	7530	3693457	synonymous_variant	GBAA_4013	G	G	G	A	A	G	G	G	G	G	G	G	G	G
TEABr008/011	A.Br.109	Tsiankovskii	7530	3643779	synonymous_variant	codY	T	T	T	C	C	T	T	T	T	-	T	T	T	T
TEABr008/011	A.Br.109	Tsiankovskii	7530	3634865	missense_variant	proS-2	T	T	T	C	C	T	T	T	T	T	T	T	T	T
TEABr008/011	A.Br.109	Tsiankovskii	7530	2589719	missense_variant	GBAA_2785	A	A	A	G	G	A	A	A	A	A	A	-	A	A
TEABr008/011	A.Br.109	Tsiankovskii	7322	170686	missense_variant	GBAA_pXO1_0201	C	C	C	T	T	C	C	C	C	C	-	C	C	C
TEABr008/011	A.Br.109	Tsiankovskii	7530	2624894	intergenic_region	GBAA_2829-GBAA_2830	A	A	A	G	G	A	A	A	A	A	A	-	A	A
TEABr008/011	A.Br.109	Tsiankovskii	7530	2786828	missense_variant	GBAA_3023	A	A	A	C	C	A	A	A	A	A	A	A	A	A
TEABr008/011	A.Br.109	Tsiankovskii	7530	708464	missense_variant	brnQ-1	T	T	T	C	C	T	T	T	T	T	T	-	-	T
TEABr008/011	A.Br.109	Tsiankovskii	7530	2967685	stop_gained	cypD	A	A	A	T	T	A	A	A	A	A	A	A	A	A
TEABr008/011	A.Br.109	Tsiankovskii	7530	3673606	synonymous_variant	GBAA_3994	T	T	T	C	C	T	T	T	T	T	T	-	T	T
TEABr008/011	A.Br.109	Tsiankovskii	7530	4738348	missense_variant	GBAA_5221	A	A	A	G	G	A	A	A	A	A	A	-	A	A
TEABr008/011	A.Br.109	Tsiankovskii	7530	4623072	synonymous_variant	GBAA_5101	A	A	A	G	G	A	A	A	A	A	A	A	A	A
TEABr008/011	A.Br.109	Tsiankovskii	7323	47786	intergenic_region	GBAA_pXO2_0059-GBAA_pXO2_0060	T	T	T	C	C	T	T	T	T	T	-	T	T	T
TEABr008/011	A.Br.109	Tsiankovskii	7530	956711	missense_variant	GBAA_0950	C	C	C	T	T	C	C	C	C	C	C	-	C	C
TEABr008/011	A.Br.110	Tsiankovskii	7530	4570031	intergenic_region	GBAA_5039-GBAA_5040	-	-	-	A	-	-	-	-	-	-	-	C	C	C
TEABr008/011	A.Br.110	Tsiankovskii	7530	3885263	start_lost	GBAA_4245	A	A	A	A	A	G	G	-	G	-	-	G	G	G
TEABr008/011	A.Br.110	Tsiankovskii	7530	1685824	missense_variant	ykwA	A	A	A	A	A	-	G	G	G	G	G	-	-	G
TEABr008/011	A.Br.110	Tsiankovskii	7530	3862452	missense_variant	comI	G	G	G	G	G	A	A	A	A	A	A	A	A	A
TEABr008/011	A.Br.110	Tsiankovskii	7530	2117944	intragenic_variant	GBAA_2271	G	G	G	G	G	-	A	-	A	A	A	-	A	A
TEABr008/011	A.Br.110	Tsiankovskii	7530	692623	synonymous_variant	GBAA_0674	T	T	T	T	T	-	C	-	C	C	C	C	-	-
TEABr008/011	A.Br.110	Tsiankovskii	7530	100129	missense_variant	cysS	G	G	G	G	G	-	A	A	A	A	A	-	A	A
TEABr008/011	A.Br.110	Tsiankovskii	7530	1726129	intergenic_region	GBAA_1840-GBAA_1841	C	C	C	C	C	-	T	-	T	T	T	T	-	T
TEABr008/011	A.Br.110	Tsiankovskii	7530	554921	synonymous_variant	GBAA_0552	A	A	A	A	A	-	G	-	G	-	-	G	-	G
TEABr008/011	A.Br.110	Tsiankovskii	7530	1448006	synonymous_variant	folE	G	G	G	G	G	-	A	-	A	A	A	A	A	A
TEABr008/011	A.Br.110	Tsiankovskii	7530	3673608	missense_variant	GBAA_3994	C	C	C	C	C	T	T	T	T	T	T	-	T	-
TEABr008/011	A.Br.110	Tsiankovskii	7530	3605461	intergenic_region	GBAA_3928-GBAA_3930	A	A	A	A	A	-	G	G	G	G	G	-	-	-
TEABr008/011	A.Br.110	Tsiankovskii	7530	4882463	missense_variant	hprK	T	T	T	T	T	A	A	-	A	A	A	A	-	-
TEABr008/011	A.Br.110	Tsiankovskii	7530	3544691	missense_variant	GBAA_3873	G	G	G	G	G	-	A	-	A	A	A	-	A	A
TEABr008/011	A.Br.110	Tsiankovskii	7530	1780762	intergenic_region	cdd-1-GBAA_1897	G	G	G	G	G	-	A	-	A	A	A	-	-	-
TEABr008/011	A.Br.110	Tsiankovskii	7530	3530183	missense_variant	GBAA_3857	A	A	A	A	A	-	G	-	G	G	G	-	-	-
TEABr008/011	A.Br.110	Tsiankovskii	7530	5107735	missense_variant	GBAA_5620	A	A	A	A	A	G	G	-	G	-	-	-	G	G
TEABr008/011	A.Br.110	Tsiankovskii	7530	3197166	intergenic_region	GBAA_3477-GBAA_3478	A	A	A	A	A	-	G	G	G	-	-	-	-	-
TEABr008/011	A.Br.110	Tsiankovskii	7530	1044856	missense_variant	GBAA_1063	T	T	T	T	T	A	A	A	A	A	A	A	A	A
TEABr008/011	A.Br.110	Tsiankovskii	7530	2844134	missense_variant	GBAA_3089	C	C	C	C	C	-	T	-	T	T	T	T	T	T
TEABr008/011	A.Br.110	Tsiankovskii	7323	18963	synonymous_variant	GBAA_pXO2_0023	A	A	A	A	A	G	G	-	G	G	-	G	G	G
TEABr008/011	A.Br.110	Tsiankovskii	7530	2995028	missense_variant	GBAA_3254	A	A	A	A	A	-	T	-	T	T	T	T	-	-
TEABr008/011	A.Br.110	Tsiankovskii	7530	3643536	synonymous_variant	codY	T	T	T	T	T	-	C	-	C	-	-	C	C	C
TEABr008/011	A.Br.110	Tsiankovskii	7530	4071450	synonymous_variant	metH	A	A	A	A	A	-	G	-	G	G	G	G	G	G
TEABr008/011	A.Br.110	Tsiankovskii	7530	4223910	synonymous_variant	GBAA_4645	A	A	A	A	A	G	G	-	G	G	G	-	G	G
TEABr008/011	A.Br.110	Tsiankovskii	7530	143279	intergenic_region	gerD-kbaA	T	T	T	T	T	-	C	-	C	C	C	-	-	-
TEABr008/011	A.Br.110	Tsiankovskii	7530	4159814	intergenic_region	GBAA_4578-GBAA_4579	G	G	G	G	G	-	A	-	A	A	A	A	A	A
TEABr008/011	A.Br.110	Tsiankovskii	7530	635853	synonymous_variant	GBAA_0621	C	C	C	C	C	T	T	-	T	-	-	-	T	T
TEABr008/011	A.Br.110	Tsiankovskii	7530	4293812	missense_variant	GBAA_4720	T	T	T	T	T	G	G	G	G	G	G	G	G	G
TEABr008/011	A.Br.110	Tsiankovskii	7530	5218364	synonymous_variant	spo0J	G	G	G	G	G	A	A	-	A	A	A	A	A	A
TEABr008/011	A.Br.110	Tsiankovskii	7530	2261747	missense_variant	GBAA_2427	T	T	T	T	T	-	C	-	C	C	C	C	C	C
TEABr008/011	A.Br.110	Tsiankovskii	7530	1571108	intergenic_region	GBAA_1661-GBAA_1662	G	G	G	G	G	A	A	A	A	A	A	-	A	A
TEABr008/011	A.Br.111	Tsiankovskii	7322	149661	missense_variant	lef	T	T	T	T	T	T	C	-	C	C	-	C	C	C
TEABr008/011	A.Br.111	Tsiankovskii	7322	144759	synonymous_variant	pagA	A	A	A	A	A	A	T	-	T	-	-	T	T	T
TEABr008/011	A.Br.112	Tsiankovskii	7530	2142437	synonymous_variant	GBAA_2294	T	T	T	T	T	T	C	-	C	T	T	T	T	T
TEABr008/011	A.Br.112	Tsiankovskii	7530	3272243	intergenic_region	GBAA_3566-GBAA_3567	G	G	G	G	G	G	A	A	A	G	G	G	G	G
TEABr008/011	A.Br.112	Tsiankovskii	7530	4757358	synonymous_variant	GBAA_5249	T	T	T	T	T	T	C	-	C	T	T	T	T	T
TEABr008/011	A.Br.113	Tsiankovskii	7322	157640	intergenic_region	GBAA_pXO1_0184-GBAA_pXO1_0185	T	T	T	T	T	T	T	-	C	T	-	T	T	T
TEABr008/011	A.Br.113	Tsiankovskii	7530	4777683	intergenic_region	GBAA_5272-GBAA_5273	G	G	G	G	G	G	G	T	T	G	G	G	G	G
TEABr008/011	A.Br.113	Tsiankovskii	7322	158771	intragenic_variant	GBAA_pXO1_0187	T	T	T	T	T	T	T	-	C	T	-	T	T	T
TEABr008/011	A.Br.113	Tsiankovskii	7530	812271	missense_variant	GBAA_0796	T	T	T	T	T	T	T	-	C	T	T	-	T	T
TEABr008/011	A.Br.113	Tsiankovskii	7530	2021291	intergenic_region	GBAA_2170-GBAA_2171	G	G	G	G	G	G	G	-	T	G	G	G	G	G
TEABr008/011	A.Br.113	Tsiankovskii	7530	4023358	synonymous_variant	accB	G	G	G	G	G	G	G	-	A	G	G	G	G	G
TEABr008/011	A.Br.113	Tsiankovskii	7530	654706	missense_variant	GBAA_0637	C	C	C	C	C	C	C	-	T	C	C	C	C	C
TEABr008/011	A.Br.113	Tsiankovskii	7530	1339047	missense_variant	GBAA_1415	T	T	T	T	T	T	T	-	A	T	T	T	T	T
TEABr008/011	A.Br.113	Tsiankovskii	7530	3605680	synonymous_variant	GBAA_3930	A	A	A	A	A	A	A	-	G	A	A	-	A	A
TEABr008/011	A.Br.113	Tsiankovskii	7530	2421706	intragenic_variant	GBAA_2600	T	T	T	T	T	T	T	-	C	T	T	-	T	T
TEABr008/011	A.Br.113	Tsiankovskii	7323	14446	stop_gained	GBAA_pXO2_0016	G	G	G	G	G	G	G	-	A	G	-	G	G	G
TEABr008/011	A.Br.113	Tsiankovskii	7530	1402404	synonymous_variant	deoD	T	T	T	T	T	T	T	-	C	T	T	T	-	T
TEABr008/011	A.Br.113	Tsiankovskii	7530	4993871	missense_variant	lytR	G	G	G	G	G	G	G	-	A	G	G	G	G	G
TEABr008/011	A.Br.113	Tsiankovskii	7530	649231	missense_variant	treC	A	A	A	A	A	A	A	-	C	A	A	-	A	A
TEABr008/011	A.Br.113	Tsiankovskii	7530	3146701	synonymous_variant	GBAA_3425	A	A	A	A	A	A	A	-	G	A	A	A	A	A
TEABr008/011	A.Br.113	Tsiankovskii	7530	910718	intergenic_region	GBAA_0894-GBAA_0895	A	A	A	A	A	A	A	-	G	A	A	A	A	A
TEABr008/011	A.Br.113	Tsiankovskii	7530	4566864	synonymous_variant	GBAA_5035	G	G	G	G	G	G	G	-	A	G	G	G	G	G
TEABr008/011	A.Br.113	Tsiankovskii	7530	5058023	synonymous_variant	tdk	A	A	A	A	A	A	A	-	G	-	A	A	A	A
TEABr008/011	A.Br.113	Tsiankovskii	7530	1508167	synonymous_variant	GBAA_1600	A	A	A	A	A	A	A	-	G	A	A	-	A	A
TEABr008/011	A.Br.113	Tsiankovskii	7530	2546715	synonymous_variant	GBAA_2731	A	A	A	A	A	A	A	-	G	A	A	A	A	A
TEABr008/011	A.Br.114	Tsiankovskii	7530	2959598	synonymous_variant	GBAA_3213	G	G	G	G	G	G	G	G	G	A	A	-	A	A
TEABr008/011	A.Br.114	Tsiankovskii	7530	3060121	missense_variant	serC	G	G	G	G	G	G	G	G	G	T	T	-	-	T
TEABr008/011	A.Br.114	Tsiankovskii	7530	399186	missense_variant	GBAA_0379	G	G	G	G	G	G	G	G	G	T	T	T	T	T
TEABr008/011	A.Br.114	Tsiankovskii	7530	195066	intergenic_region	GBAA_0194-GBAA_0195	C	C	C	C	C	C	C	C	C	T	T	-	T	T
TEABr008/011	A.Br.114	Tsiankovskii	7530	1896163	missense_variant	GBAA_2016	T	T	T	T	T	T	T	T	T	G	G	-	-	-
TEABr008/011	A.Br.114	Tsiankovskii	7530	199433	missense_variant	GBAA_0199	T	T	T	T	T	T	T	T	T	C	C	C	C	C
TEABr008/011	A.Br.114	Tsiankovskii	7530	1883996	missense_variant	GBAA_2002	C	C	C	C	C	C	C	C	C	T	T	T	T	T
TEABr008/011	A.Br.114	Tsiankovskii	7530	1837754	intergenic_region	GBAA_1951-GBAA_1952	G	G	G	G	G	G	G	G	G	-	-	-	T	T
TEABr008/011	A.Br.114	Tsiankovskii	7530	3593664	synonymous_variant	pgsA	T	T	T	T	T	T	T	T	T	-	-	C	-	-
TEABr008/011	A.Br.114	Tsiankovskii	7530	2584132	missense_variant	GBAA_2777	G	G	G	G	G	G	G	G	G	A	A	-	-	-
TEABr008/011	A.Br.114	Tsiankovskii	7530	4706929	missense_variant	GBAA_5180	A	A	A	A	A	A	A	A	A	G	G	-	-	-
TEABr008/011	A.Br.114	Tsiankovskii	7530	1562404	missense_variant	GBAA_1650	C	C	C	C	C	C	C	C	C	-	-	A	A	A
TEABr008/011	A.Br.114	Tsiankovskii	7530	970810	intergenic_region	GBAA_0966-GBAA_0967	C	C	C	C	C	C	C	C	C	T	T	T	-	T
TEABr008/011	A.Br.114	Tsiankovskii	7530	4728338	missense_variant	GBAA_5209	C	C	C	C	C	C	C	C	C	A	A	A	A	A
TEABr008/011	A.Br.114	Tsiankovskii	7322	141923	intergenic_region	GBAA_pXO1_0162-GBAA_pXO1_0163	T	-	A	A	A	-	-	A	A	-	-	-	-	T
TEABr008/011	A.Br.116	Tsiankovskii	7530	112138	synonymous_variant	rpoC	A	A	A	A	A	A	A	A	A	A	A	G	G	G
TEABr008/011	A.Br.116	Tsiankovskii	7530	5186004	intergenic_region	GBAA_5695-sodA-2	C	C	C	C	C	C	C	C	C	C	C	-	A	-
TEABr008/011	A.Br.116	Tsiankovskii	7323	28576	intergenic_region	GBAA_pXO2_0033-GBAA_pXO2_0034	G	G	G	G	G	G	G	G	G	G	-	A	A	A
TEABr008/011	A.Br.116	Tsiankovskii	7530	4034596	missense_variant	GBAA_4425	G	G	G	G	G	G	G	G	G	G	G	-	A	A
TEABr008/011	A.Br.116	Tsiankovskii	7530	4504222	missense_variant	GBAA_4959	C	C	C	C	C	C	C	C	C	C	C	-	T	T
TEABr008/011	A.Br.116	Tsiankovskii	7530	602999	missense_variant	GBAA_0591	C	C	C	C	C	C	C	C	C	C	C	A	-	-
TEABr008/011	A.Br.116	Tsiankovskii	7530	2979549	missense_variant	GBAA_3234	A	A	A	A	A	A	A	A	A	A	A	G	G	G
TEABr008/011	A.Br.116	Tsiankovskii	7530	59151	synonymous_variant	GBAA_0054	C	C	C	C	C	C	C	C	C	C	-	T	T	T
TEABr008/011	A.Br.116	Tsiankovskii	7530	4236707	missense_variant	nadC	T	T	T	T	T	T	T	T	T	T	T	C	C	C
TEABr008/011	A.Br.116	Tsiankovskii	7530	507075	missense_variant	GBAA_0511	C	C	C	C	C	C	C	C	C	C	C	-	-	A
TEABr008/011	A.Br.116	Tsiankovskii	7530	1359179	missense_variant	GBAA_1436	C	C	C	C	C	C	C	C	C	C	C	T	T	T
TEABr008/011	A.Br.116	Tsiankovskii	7530	4896833	synonymous_variant	GBAA_5408	T	T	T	T	T	T	T	T	T	T	T	-	-	C
TEABr008/011	A.Br.116	Tsiankovskii	7530	2138718	missense_variant	GBAA_2291	A	A	A	A	A	A	A	A	A	A	A	T	T	T
TEABr008/011	A0062	Tsiankovskii	7530	1570266	intragenic_variant	GBAA_1661	T	T	T	T	T	C	T	T	T	T	T	T	T	T
TEABr008/011	A0062	Tsiankovskii	7530	1483138	missense_variant	GBAA_1572	T	T	T	T	T	A	T	T	T	T	T	-	T	T
TEABr008/011	A0062	Tsiankovskii	7530	4072639	synonymous_variant	GBAA_4479	G	G	G	G	G	A	G	G	G	G	G	G	-	G
TEABr008/011	A0062	Tsiankovskii	7530	5200644	missense_variant	GBAA_5710	G	G	G	G	G	C	G	G	G	G	G	G	G	G
TEABr008/011	A0062	Tsiankovskii	7530	4081221	missense_variant	glcK	C	C	C	C	C	A	C	C	C	C	C	C	C	C
TEABr008/011	A0062	Tsiankovskii	7530	5204917	missense_variant	yycG	A	A	A	A	A	G	A	A	A	A	A	A	A	A
TEABr008/011	A0062	Tsiankovskii	7322	119647	intergenic_region	GBAA_pXO1_0137-GBAA_pXO1_0138	A	A	A	A	A	G	A	A	A	A	-	A	A	A
TEABr008/011	A0062	Tsiankovskii	7530	4092465	intergenic_region	GBAA_4497-GBAA_4498	A	A	A	A	A	G	A	A	A	A	A	-	A	A
TEABr008/011	A0062	Tsiankovskii	7530	2280891	missense_variant	GBAA_2450	-	-	-	-	-	C	T	-	-	T	-	-	-	-
TEABr008/011	A0062	Tsiankovskii	7530	3796458	synonymous_variant	GBAA_4142	A	A	A	A	A	G	A	A	A	A	A	-	A	A
TEABr008/011	A0062	Tsiankovskii	7530	2280892	synonymous_variant	GBAA_2450	-	-	-	-	-	A	G	-	-	G	-	-	-	-
TEABr008/011	A0062	Tsiankovskii	7530	4085523	missense_variant	GBAA_4492	T	T	T	T	T	C	T	T	T	T	T	T	T	T
TEABr008/011	A0062	Tsiankovskii	7530	1304110	missense_variant	GBAA_1368	T	T	T	T	T	G	T	T	T	T	T	T	T	T
TEABr008/011	A0062	Tsiankovskii	7530	397408	intergenic_region	GBAA_0378-GBAA_0379	C	C	C	C	C	T	C	C	C	C	C	-	C	C
TEABr008/011	A0062	Tsiankovskii	7530	295169	intergenic_region	Ba5SH-purE	A	A	A	A	A	G	A	A	A	A	A	A	A	A
TEABr008/011	A0062	Tsiankovskii	7530	3198597	missense_variant	GBAA_3479	C	C	C	C	C	A	C	C	C	C	C	-	C	C
TEABr008/011	A0062	Tsiankovskii	7530	716637	stop_gained	GBAA_0697	C	C	C	C	C	T	C	C	C	C	C	-	C	C
TEABr008/011	A0062	Tsiankovskii	7322	171972	missense_variant	GBAA_pXO1_0204	C	C	C	C	C	T	C	C	C	C	-	C	C	C
TEABr008/011	A0062	Tsiankovskii	7530	1090671	missense_variant	GBAA_1113	C	C	C	C	C	T	C	C	C	C	C	-	C	C
TEABr008/011	A0062	Tsiankovskii	7322	160978	missense_variant	GBAA_pXO1_0190	T	T	T	T	T	C	T	T	T	T	-	T	T	T
TEABr008/011	A0062	Tsiankovskii	7322	89681	missense_variant	GBAA_pXO1_0226	G	G	G	G	G	A	G	-	G	G	-	G	G	G
TEABr008/011	A0062	Tsiankovskii	7530	3784499	intergenic_region	GBAA_4123-GBAA_4124	A	A	A	A	A	G	A	A	A	A	A	-	A	A
TEABr008/011	A0062	Tsiankovskii	7322	147905	missense_variant	GBAA_pXO1_0167	T	T	T	T	T	C	T	T	T	T	-	T	T	T
TEABr008/011	A0062	Tsiankovskii	7322	104414	missense_variant	GBAA_pXO1_0121	G	G	G	G	G	A	G	G	G	G	-	G	G	G
TEABr008/011	A0062	Tsiankovskii	7530	1838303	intergenic_region	GBAA_1951-GBAA_1952	G	G	G	G	G	A	G	G	G	G	G	G	G	G
TEABr008/011	A0324	Tsiankovskii	7530	606452	missense_variant	GBAA_0593	C	C	C	C	C	C	C	C	A	C	C	C	C	C
TEABr008/011	A0324	Tsiankovskii	7530	4749951	synonymous_variant	GBAA_5243	G	G	G	G	G	G	G	G	A	G	G	-	G	G
TEABr008/011	A0324	Tsiankovskii	7530	4998713	synonymous_variant	tagH	A	A	A	A	A	A	A	A	C	A	A	-	A	A
TEABr008/011	A0324	Tsiankovskii	7530	3893524	missense_variant	mtnW	A	A	A	A	A	A	A	A	G	A	A	-	A	A
TEABr008/011	A0324	Tsiankovskii	7530	9114	intergenic_region	gyrA-Ba16SA	G	G	G	G	G	G	G	G	A	G	G	-	G	G
TEABr008/011	A0324	Tsiankovskii	7530	5111683	missense_variant	GBAA_5623	C	C	C	C	C	C	C	C	A	C	C	C	C	C
TEABr008/011	A0324	Tsiankovskii	7530	2331273	missense_variant	GBAA_2509	C	C	C	C	C	C	C	C	T	C	C	C	C	C
TEABr008/011	A0324	Tsiankovskii	7530	5127177	synonymous_variant	GBAA_5642	T	T	T	T	T	T	T	T	C	T	T	T	T	T
TEABr008/011	A0324	Tsiankovskii	7530	1145595	missense_variant	GBAA_1180	C	C	C	C	C	C	C	C	T	C	C	C	C	C
TEABr008/011	A0324	Tsiankovskii	7530	1210506	missense_variant	GBAA_1256	C	C	C	C	C	C	C	C	T	C	C	C	C	C
TEABr008/011	A0324	Tsiankovskii	7530	5144771	missense_variant	GBAA_5661	A	A	A	A	A	A	A	A	G	A	A	A	-	A
TEABr008/011	A0324	Tsiankovskii	7322	40309	intergenic_region	GBAA_pXO1_0046-GBAA_pXO1_0047	A	A	A	A	A	A	A	A	G	A	-	A	A	A
TEABr008/011	A0324	Tsiankovskii	7322	172615	missense_variant	GBAA_pXO1_0205	T	T	T	T	T	T	T	T	C	T	-	T	T	T
TEABr008/011	A0324	Tsiankovskii	7530	3531345	synonymous_variant	GBAA_3859	C	C	C	C	C	C	C	C	T	C	C	C	C	C
TEABr008/011	A0324	Tsiankovskii	7530	3567417	stop_gained	GBAA_3896	A	A	A	A	A	A	A	A	T	A	A	A	A	A
TEABr008/011	A0324	Tsiankovskii	7530	3709955	missense_variant	uraA	G	G	G	G	G	G	G	G	C	G	G	-	G	G
TEABr008/011	A0324	Tsiankovskii	7530	3729477	intergenic_region	murG-spoVE	T	T	T	T	T	T	T	T	C	T	T	T	T	T
TEABr008/011	A0324	Tsiankovskii	7530	695111	intergenic_region	GBAA_0676-plC	T	T	T	T	T	T	T	T	A	T	T	T	T	T
TEABr008/011	A0324	Tsiankovskii	7530	3424357	intragenic_variant	GBAA_3721	T	T	T	T	T	T	T	T	C	T	T	-	T	T
TEABr008/011	A0324	Tsiankovskii	7530	2664829	synonymous_variant	GBAA_2877	G	G	G	G	G	G	G	G	A	G	G	G	G	G
TEABr008/011	A0324	Tsiankovskii	7530	3924183	missense_variant	GBAA_4293	G	G	G	G	G	G	G	G	A	G	G	G	G	G
TEABr008/011	A0324	Tsiankovskii	7530	1578039	synonymous_variant	flgK	T	T	T	T	T	T	T	T	C	T	T	T	T	T
TEABr008/011	A0324	Tsiankovskii	7530	3194768	intergenic_region	GBAA_3473-GBAA_3474	T	T	T	T	T	T	T	T	C	T	T	-	T	T
TEABr008/011	A0324	Tsiankovskii	7530	1959696	intergenic_region	GBAA_2096-GBAA_2097	A	A	A	A	A	A	A	A	C	A	A	A	A	A
TEABr008/011	A0324	Tsiankovskii	7530	4212677	missense_variant	relA	T	T	T	T	T	T	T	T	G	T	T	-	T	T
TEABr008/011	A0324	Tsiankovskii	7530	4223378	missense_variant	GBAA_4644	G	G	G	G	G	G	G	G	A	G	G	-	G	G
TEABr008/011	A0324	Tsiankovskii	7530	3010816	missense_variant	GBAA_3271	G	G	G	G	G	G	G	G	A	G	G	G	G	G
TEABr008/011	A0324	Tsiankovskii	7530	2205624	missense_variant	dhbE	G	G	G	G	G	G	G	G	C	G	G	G	G	G
TEABr008/011	A0362	Tsiankovskii	7530	833058	missense_variant	GBAA_0821	A	A	A	A	A	A	G	A	A	A	A	A	A	A
TEABr008/011	A0362	Tsiankovskii	7323	72583	intergenic_region	GBAA_pXO2_0088-GBAA_pXO2_0089	A	A	A	A	A	A	G	A	A	A	-	A	A	A
TEABr008/011	A0362	Tsiankovskii	7530	687367	missense_variant	rbsB	A	A	A	A	A	A	T	A	A	A	A	A	A	A
TEABr008/011	A0362	Tsiankovskii	7530	734716	synonymous_variant	GBAA_0715	A	A	A	A	A	A	G	A	A	A	A	A	A	A
TEABr008/011	A0362	Tsiankovskii	7530	4925023	missense_variant	GBAA_5437	G	G	G	G	G	G	A	G	G	G	G	G	G	G
TEABr008/011	A0362	Tsiankovskii	7530	3646014	synonymous_variant	hslV	A	A	A	A	A	A	G	A	A	-	A	A	A	A
TEABr008/011	A0362	Tsiankovskii	7530	3787451	intergenic_region	GBAA_4129-GBAA_4130	C	C	C	C	C	C	A	C	C	C	C	-	C	-
TEABr008/011	A0362	Tsiankovskii	7530	3627537	synonymous_variant	GBAA_3952	C	C	C	C	C	C	T	C	C	C	C	C	-	C
TEABr008/011	A0362	Tsiankovskii	7530	2553063	missense_variant	GBAA_2737	T	T	T	T	T	T	A	T	T	T	T	T	T	T
TEABr008/011	A0362	Tsiankovskii	7530	3135880	synonymous_variant	GBAA_3410	T	T	T	T	T	T	C	T	T	T	T	-	T	T
TEABr008/011	A0362	Tsiankovskii	7530	1914883	intergenic_region	GBAA_2040-GBAA_2041	C	C	C	C	C	C	A	C	C	C	C	C	C	C
TEABr008/011	A0362	Tsiankovskii	7530	1875380	synonymous_variant	GBAA_1992	A	A	A	A	A	A	G	A	A	A	A	A	A	A
TEABr008/011	A0362	Tsiankovskii	7530	2584985	missense_variant	GBAA_2778	A	A	A	A	A	A	C	A	A	A	A	A	A	A
TEABr008/011	A0362	Tsiankovskii	7530	4790839	synonymous_variant	GBAA_5284	T	T	T	T	T	T	C	T	T	T	T	T	T	T
TEABr008/011	A0362	Tsiankovskii	7530	2443548	missense_variant	GBAA_2625	A	A	A	A	A	A	C	A	A	A	A	-	A	A
TEABr008/011	A0362	Tsiankovskii	7530	4893352	missense_variant	GBAA_5402	T	T	T	T	T	T	C	T	T	T	T	T	T	T
TEABr008/011	A0362	Tsiankovskii	7530	2788366	intragenic_variant	GBAA_3025	A	A	A	A	A	A	G	A	A	A	A	A	A	A
TEABr008/011	A0362	Tsiankovskii	7530	5013025	missense_variant	mbl	G	G	G	G	G	G	A	G	G	G	G	-	G	G
TEABr008/011	A0362	Tsiankovskii	7530	5065580	missense_variant	GBAA_5582	A	A	A	A	A	A	G	A	A	A	A	-	A	A
TEABr008/011	A0362	Tsiankovskii	7530	1705389	missense_variant	GBAA_1820	A	A	A	A	A	A	G	A	A	A	A	A	A	A
TEABr008/011	A0362	Tsiankovskii	7530	1384983	intragenic_variant	GBAA_1463	A	A	A	A	A	A	G	A	A	A	A	A	A	A
TEABr008/011	A0628	Tsiankovskii	7530	1397680	intragenic_variant	GBAA_1478	C	C	C	C	C	C	C	T	C	C	C	C	C	C
TEABr008/011	A0628	Tsiankovskii	7530	4628021	missense_variant	GBAA_5107	G	G	G	G	G	G	G	A	G	G	G	G	G	G
TEABr008/011	A0628	Tsiankovskii	7530	5032662	missense_variant	nuoA	C	C	C	C	C	C	C	A	C	C	C	C	C	C
TEABr008/011	A1035	Tsiankovskii	7323	17038	stop_gained	GBAA_pXO2_0021	A	G	G	G	G	G	G	G	G	G	-	G	G	G
TEABr008/011	A1035	Tsiankovskii	7530	2506672	missense_variant	GBAA_2690	T	A	A	A	A	A	A	A	A	A	A	A	A	A
TEABr008/011	A1035	Tsiankovskii	7530	5033912	missense_variant	GBAA_5543	C	T	T	T	T	T	T	T	T	T	T	T	T	T
TEABr008/011	A1035	Tsiankovskii	7530	2281109	missense_variant	GBAA_2450	G	A	A	A	A	A	A	A	A	A	A	-	A	A
TEABr008/011	A1035	Tsiankovskii	7530	2617953	synonymous_variant	GBAA_2822	G	A	A	A	A	A	A	A	A	A	A	A	A	A
TEABr008/011	A1035	Tsiankovskii	7530	2463861	missense_variant	kinB-2	G	C	C	C	C	C	C	C	C	C	C	C	C	C
TEABr008/011	A1035	Tsiankovskii	7530	2281084	synonymous_variant	GBAA_2450	G	A	A	A	A	A	A	A	A	A	A	-	A	A
TEABr008/011	A1035	Tsiankovskii	7530	2281111	synonymous_variant	GBAA_2450	A	G	G	G	G	G	G	G	G	G	G	-	G	G
TEABr008/011	A1035	Tsiankovskii	7530	463857	missense_variant	GBAA_0462	T	C	C	C	C	C	C	C	C	C	C	C	C	C
TEABr008/011	A1035	Tsiankovskii	7530	625797	missense_variant	lldP-1	A	C	C	C	C	C	C	C	C	C	C	-	C	C
TEABr008/011	A1035	Tsiankovskii	7322	141924	intergenic_region	GBAA_pXO1_0162-GBAA_pXO1_0163	C	-	A	A	A	-	-	A	A	-	-	-	-	-
TEABr008/011	A1035	Tsiankovskii	7530	3004926	missense_variant	GBAA_3266	A	T	T	T	T	T	T	T	T	T	T	T	T	T
TEABr008/011	A1035	Tsiankovskii	7530	4388831	intergenic_region	speD-1-gap-1	C	T	T	T	T	T	T	T	T	T	T	T	T	T
TEABr008/011	A1035	Tsiankovskii	7530	3914576	missense_variant	ribT	T	C	C	C	C	C	C	C	C	C	C	C	C	C
TEABr008/011	A1035	Tsiankovskii	7530	979696	missense_variant	GBAA_0981	G	A	A	A	A	A	A	A	A	A	A	A	A	A
TEABr008/011	A1035	Tsiankovskii	7530	3412527	missense_variant	hutI	A	G	G	G	G	G	G	G	G	G	G	-	-	G
TEABr008/011	A1035	Tsiankovskii	7322	125312	intragenic_variant	apt	C	T	T	T	T	T	T	T	T	T	-	T	T	T
TEABr008/011	A1035	Tsiankovskii	7322	141922	intergenic_region	GBAA_pXO1_0162-GBAA_pXO1_0163	T	-	A	A	A	-	-	-	-	-	-	-	-	-
TEABr008/011	A1035	Tsiankovskii	7322	141921	intergenic_region	GBAA_pXO1_0162-GBAA_pXO1_0163	T	-	G	G	G	-	-	G	-	-	-	-	-	-
TEABr008/011	A1035	Tsiankovskii	7530	5030714	missense_variant	nuoD	T	C	C	C	C	C	C	C	C	C	C	-	C	C
TEABr008/011	A1035	Tsiankovskii	7530	3087920	missense_variant	GBAA_3355	T	G	G	G	G	G	G	G	G	G	G	G	G	G
TEABr008/011	A1035	Tsiankovskii	7530	5031640	synonymous_variant	GBAA_5540	G	C	C	C	C	C	C	C	C	C	C	C	C	C
TEABr008/011	A1035	Tsiankovskii	7530	4319206	missense_variant	GBAA_4750	T	C	C	C	C	C	C	C	C	C	C	-	C	C
TEABr008/011	A1035	Tsiankovskii	7530	3253272	missense_variant	GBAA_3547	T	C	C	C	C	C	C	C	C	C	C	C	C	C
TEABr008/011	A11194	Tsiankovskii	7530	1638143	missense_variant	GBAA_1745	A	A	A	G	A	A	A	A	A	A	A	A	A	A
TEABr008/011	A11194	Tsiankovskii	7530	1454249	missense_variant	hisC-1	C	C	C	T	C	C	C	C	C	C	C	C	C	C
TEABr008/011	A11194	Tsiankovskii	7530	1388218	missense_variant	hmp	A	A	A	G	A	A	A	A	A	A	A	-	A	A
TEABr008/011	A11194	Tsiankovskii	7530	1983018	missense_variant	narG	C	C	C	T	C	C	C	C	C	C	C	C	C	C
TEABr008/011	A11194	Tsiankovskii	7530	1970701	synonymous_variant	qor-1	T	T	T	C	T	T	T	T	T	T	T	T	T	T
TEABr008/011	A11194	Tsiankovskii	7530	1535047	missense_variant	GBAA_1618	C	C	C	T	C	C	C	C	C	C	C	C	C	C
TEABr008/011	A11194	Tsiankovskii	7530	2139117	missense_variant	GBAA_2291	T	T	T	A	T	T	T	T	T	T	T	T	T	T
TEABr008/011	A11194	Tsiankovskii	7530	4525563	missense_variant	gerHC	A	A	A	C	A	A	A	A	A	A	A	A	A	A
TEABr008/011	A11194	Tsiankovskii	7530	3529505	intergenic_region	GBAA_3856-GBAA_3857	C	C	C	A	C	C	C	C	C	C	C	C	C	C
TEABr008/011	A11194	Tsiankovskii	7530	3938545	missense_variant	GBAA_4310	A	A	A	G	A	A	A	A	A	A	A	A	A	A
TEABr008/011	A11194	Tsiankovskii	7530	4023504	missense_variant	accB	G	G	G	T	G	G	G	G	G	G	G	G	G	G
TEABr008/011	A11194	Tsiankovskii	7530	4284409	missense_variant	GBAA_4706	T	T	T	C	T	T	T	T	T	T	T	T	T	T
TEABr008/011	A11194	Tsiankovskii	7530	438835	intergenic_region	GBAA_0418-cax	G	G	G	T	G	G	G	G	G	G	G	G	G	G
TEABr008/011	A11194	Tsiankovskii	7530	3441963	missense_variant	GBAA_3741	G	G	G	T	G	G	G	G	G	G	G	-	G	G
TEABr008/011	A11194	Tsiankovskii	7530	2780775	missense_variant	GBAA_3017	G	G	G	A	G	G	G	G	G	G	G	G	G	G
TEABr008/011	A11194	Tsiankovskii	7530	3871862	intergenic_region	GBAA_4229-GBAA_4230	G	G	G	T	G	G	G	G	G	G	G	G	G	G
TEABr008/011	A11194	Tsiankovskii	7530	4807665	intragenic_variant	GBAA_5305	G	G	G	A	G	G	G	G	G	G	G	G	G	G
TEABr008/011	A11194	Tsiankovskii	7530	4951920	missense_variant	thiC	A	A	A	T	A	A	A	A	A	A	A	A	A	A
TEABr008/011	A11194	Tsiankovskii	7323	66496	intergenic_region	GBAA_pXO2_0079-GBAA_pXO2_0080	C	C	C	T	C	C	C	C	C	C	-	C	C	C
TEABr008/011	A11194	Tsiankovskii	7530	2420079	splice_region_variant&stop_retained_variant	GBAA_2599	T	T	T	C	T	T	T	T	T	T	T	T	T	T
TEABr008/011	A11194	Tsiankovskii	7530	5105828	synonymous_variant	GBAA_5617	A	A	A	G	A	A	A	A	A	A	A	A	A	A
TEABr008/011	A11194	Tsiankovskii	7530	5123096	missense_variant	eutD	T	T	T	A	T	T	T	T	T	T	T	-	T	T
TEABr008/011	A11194	Tsiankovskii	7322	6475	synonymous_variant	GBAA_pXO1_0010	A	A	A	G	A	A	A	A	A	A	-	A	A	A
TEABr008/011	A11194	Tsiankovskii	7530	4619426	missense_variant	GBAA_5097	G	G	G	G	A	G	G	G	G	G	G	G	G	G
TEABr008/011	A11194	Tsiankovskii	7530	4525831	missense_variant	gerHC	G	G	G	G	A	G	G	G	G	G	G	G	G	G
TEABr008/011	A11194	Tsiankovskii	7530	4334626	synonymous_variant	GBAA_4767	T	T	T	T	C	T	T	T	T	T	T	T	T	T
TEABr008/011	A11194	Tsiankovskii	7530	4101030	missense_variant	GBAA_4507	G	G	G	G	A	G	G	G	G	G	G	-	G	G
TEABr008/011	A11194	Tsiankovskii	7530	5116639	missense_variant	GBAA_5629	G	G	G	G	A	G	G	G	G	G	G	-	G	G
TEABr008/011	A11194	Tsiankovskii	7530	3430871	missense_variant	GBAA_3728	A	A	A	A	G	A	A	A	A	A	A	A	A	A
TEABr008/011	A11194	Tsiankovskii	7530	846933	missense_variant	GBAA_0839	C	C	C	C	T	C	C	C	C	C	C	-	C	C
TEABr008/011	A11194	Tsiankovskii	7530	4390354	missense_variant	coaE	G	G	G	G	T	G	G	G	G	G	G	G	G	G
TEABr008/011	A11194	Tsiankovskii	7530	3232698	intergenic_region	GBAA_3522-GBAA_3523	T	-	T	T	A	T	T	T	T	T	T	T	T	T
TEABr008/011	A11194	Tsiankovskii	7530	1168607	missense_variant	GBAA_1205	C	C	C	C	A	C	C	C	C	C	C	C	C	C
TEABr008/011	A11194	Tsiankovskii	7530	2564714	missense_variant	GBAA_2751	T	T	T	T	C	T	T	T	T	T	T	-	-	-
TEABr008/011	A11194	Tsiankovskii	7530	303306	missense_variant	purF	C	C	C	C	T	C	C	C	C	C	C	-	C	C
TEABr008/011	A11194	Tsiankovskii	7530	2323399	missense_variant	GBAA_2503	G	G	G	G	A	G	G	G	G	G	G	G	G	G
TEABr008/011	A11194	Tsiankovskii	7530	689521	missense_variant	GBAA_0672	C	C	C	C	T	C	C	C	C	C	C	-	C	C
TEABr008/011	A11194	Tsiankovskii	7530	621749	missense_variant	GBAA_0608	T	T	T	T	G	T	T	T	T	T	T	-	T	T
TEABr008/011	A11194	Tsiankovskii	7530	2138194	missense_variant	GBAA_2290	A	A	A	A	G	A	A	A	A	A	A	-	A	A
TEABr008/011	A11194	Tsiankovskii	7530	487342	intergenic_region	rocR-1-GBAA_0490	T	T	T	T	C	T	T	T	T	T	T	T	T	T
TEABr008/011	A11194	Tsiankovskii	7530	2507229	intergenic_region	GBAA_2690-GBAA_2691	A	A	A	A	G	A	A	A	A	A	A	A	A	A
TEABr008/011	Cvac02	Tsiankovskii	7530	380304	missense_variant	GBAA_0368	C	C	C	C	C	C	C	C	C	C	T	C	C	C
TEABr008/011	Cvac02	Tsiankovskii	7530	3644015	missense_variant	codY	T	T	T	T	T	T	T	T	T	-	C	T	T	T
TEABr008/011	Cvac02	Tsiankovskii	7530	2549504	stop_gained	secY	C	C	C	C	C	C	C	C	C	C	T	C	C	C
TEABr008/011	Cvac02	Tsiankovskii	7530	3604946	missense_variant	GBAA_3928	G	G	G	G	G	G	G	G	G	G	A	-	G	G
TEABr008/011	Cvac02	Tsiankovskii	7530	3604011	missense_variant	GBAA_3927	A	A	A	A	A	A	A	A	A	A	G	A	A	A
TEABr008/011	Cvac02	Tsiankovskii	7530	3562508	missense_variant	GBAA_3894	C	C	C	C	C	C	C	C	C	C	T	C	C	C
TEABr008/011	Cvac02	Tsiankovskii	7530	3357114	missense_variant	GBAA_3648	A	A	A	A	A	A	A	A	A	A	T	A	A	A
TEABr008/011	Cvac02	Tsiankovskii	7530	3392662	missense_variant	alkK	T	T	T	T	T	T	T	T	T	T	A	-	-	T
TEABr008/011	Cvac02	Tsiankovskii	7530	3413323	missense_variant	hutU	A	A	A	A	A	A	A	A	A	A	G	-	-	A
TEABr008/011	Cvac02	Tsiankovskii	7530	3548154	intergenic_region	GBAA_3878-GBAA_3879	G	G	G	G	G	G	G	G	G	G	A	G	G	G
TEABr008/011	Cvac02	Tsiankovskii	7530	3602912	synonymous_variant	GBAA_3926	A	A	A	A	A	A	A	A	A	A	G	-	A	A
TEABr008/011	Cvac02	Tsiankovskii	7530	4928338	synonymous_variant	GBAA_5439	G	G	G	G	G	G	G	G	G	G	A	G	G	G
TEABr008/011	Cvac02	Tsiankovskii	7530	48890	missense_variant	ipk	C	C	C	C	C	C	C	C	C	C	T	C	C	C
TEABr008/011	Cvac02	Tsiankovskii	7530	5125919	missense_variant	cwlJ-2	C	C	C	C	C	C	C	C	C	C	G	C	C	C
TEABr008/011	Cvac02	Tsiankovskii	7530	5082431	intergenic_region	GBAA_5595-GBAA_5597	G	G	G	G	G	G	G	G	G	G	A	G	G	G
TEABr008/011	Cvac02	Tsiankovskii	7530	5078553	synonymous_variant	GBAA_5593	C	C	C	C	C	C	C	C	C	C	T	C	C	C
TEABr008/011	Cvac02	Tsiankovskii	7530	5057320	missense_variant	prfA	G	G	G	G	G	G	G	G	G	-	A	G	G	G
TEABr008/011	Cvac02	Tsiankovskii	7530	4443199	intergenic_region	GBAA_4889-GBAA_4890	T	T	T	T	T	T	T	T	T	T	C	-	T	T
TEABr008/011	Cvac02	Tsiankovskii	7530	4955470	intergenic_region	lldP-2-GBAA_5466	C	C	C	C	C	C	C	C	C	C	T	C	C	C
TEABr008/011	Cvac02	Tsiankovskii	7530	3842470	intergenic_region	GBAA_4196-GBAA_4197	T	T	T	T	T	T	T	T	T	T	C	T	T	T
TEABr008/011	Cvac02	Tsiankovskii	7530	4720046	intergenic_region	GBAA_5198-GBAA_5199	T	T	T	T	T	T	T	T	T	T	C	T	T	T
TEABr008/011	Cvac02	Tsiankovskii	7530	4709133	synonymous_variant	GBAA_5183	C	C	C	C	C	C	C	C	C	C	T	-	C	C
TEABr008/011	Cvac02	Tsiankovskii	7530	4468077	missense_variant	acuC	G	G	G	G	G	G	G	G	G	G	T	G	G	G
TEABr008/011	Cvac02	Tsiankovskii	7530	1173614	missense_variant	GBAA_1211	A	A	A	A	A	A	A	A	A	A	G	A	A	A
TEABr008/011	Cvac02	Tsiankovskii	7530	4148253	missense_variant	GBAA_4563	G	G	G	G	G	G	G	G	G	G	A	G	G	G
TEABr008/011	Cvac02	Tsiankovskii	7530	4009361	missense_variant	spo0A	A	A	A	A	A	A	A	A	A	A	C	-	A	A
TEABr008/011	Cvac02	Tsiankovskii	7530	41174	intergenic_region	abrB-metG	A	A	A	A	A	A	A	A	A	A	G	A	A	A
TEABr008/011	Cvac02	Tsiankovskii	7530	927838	intragenic_variant	GBAA_0914	C	C	C	C	C	C	C	C	C	C	T	C	C	C
TEABr008/011	Cvac02	Tsiankovskii	7530	2080970	intragenic_variant	GBAA_2229	A	A	A	A	A	A	A	A	A	A	G	-	A	A
TEABr008/011	Cvac02	Tsiankovskii	7530	1795583	intergenic_region	GBAA_1907-acpD	C	C	C	C	C	C	C	C	C	C	T	C	C	C
TEABr008/011	Cvac02	Tsiankovskii	7530	1747988	synonymous_variant	GBAA_1863	G	G	G	G	G	G	G	G	G	G	A	-	G	G
TEABr008/011	Cvac02	Tsiankovskii	7530	694405	missense_variant	GBAA_0675	A	A	A	A	A	A	A	A	A	A	G	A	A	A
TEABr008/011	Cvac02	Tsiankovskii	7530	3125887	missense_variant	GBAA_3400	T	T	T	T	T	T	T	T	T	T	C	T	T	T
TEABr008/011	Cvac02	Tsiankovskii	7530	1707024	missense_variant	GBAA_1822	A	A	A	A	A	A	A	A	A	A	G	-	A	A
TEABr008/011	Cvac02	Tsiankovskii	7530	879916	missense_variant	GBAA_0871	A	A	A	A	A	A	A	A	A	A	T	-	A	A
TEABr008/011	Cvac02	Tsiankovskii	7530	2107608	intragenic_variant	GBAA_2261	C	C	C	C	C	C	C	C	C	C	T	-	C	C
TEABr008/011	Cvac02	Tsiankovskii	7530	2226188	synonymous_variant	thrS-1	G	G	G	G	G	G	G	G	G	G	A	-	G	G
TEABr008/011	Cvac02	Tsiankovskii	7530	679922	intergenic_region	glpT-GBAA_0662	T	T	T	T	T	T	T	T	T	T	C	T	T	T
TEABr008/011	Cvac02	Tsiankovskii	7530	1801665	missense_variant	GBAA_1914	C	C	C	C	C	C	C	C	C	C	T	-	C	C
TEABr008/011	Cvac02	Tsiankovskii	7530	1552750	intergenic_region	GBAA_1639-GBAA_1640	C	C	C	C	C	C	C	C	C	C	T	C	C	C
TEABr008/011	Cvac02	Tsiankovskii	7530	1483227	missense_variant	GBAA_1572	C	C	C	C	C	C	C	C	C	C	T	C	C	C
TEABr008/011	Cvac02	Tsiankovskii	7530	2841869	intragenic_variant	GBAA_3087	A	A	A	A	A	A	A	A	A	A	T	A	A	A
TEABr008/011	Cvac02	Tsiankovskii	7530	1407906	synonymous_variant	mprF	T	T	T	T	T	T	T	T	T	T	C	-	T	T
TEABr008/011	Cvac02	Tsiankovskii	7530	595956	missense_variant	GBAA_0585	C	C	C	C	C	C	C	C	C	C	T	C	C	C
TEABr008/011	Cvac02	Tsiankovskii	7530	569707	intergenic_region	GBAA_0561-GBAA_0562	G	G	G	G	G	G	G	G	G	G	A	G	G	G
TEABr008/011	Cvac02	Tsiankovskii	7530	1287097	intergenic_region	GBAA_1344-GBAA_1345	G	G	G	G	G	G	G	G	G	G	A	G	G	G
TEABr008/011	Cvac02	Tsiankovskii	7530	2709799	missense_variant	GBAA_2945	A	A	A	A	A	A	A	A	A	A	G	-	A	A
TEABr008/011	Cvac02	Tsiankovskii	7530	1234785	intergenic_region	GBAA_1284-GBAA_1286	T	T	T	T	T	T	T	T	T	T	C	T	T	T
TEABr008/011	Cvac02	Tsiankovskii	7530	46192	intergenic_region	ksgA-GBAA_0040	T	T	T	T	T	T	T	T	T	T	C	T	T	T
TEABr008/011	Cvac02	Tsiankovskii	7530	477298	missense_variant	GBAA_0479	T	T	T	T	T	T	T	T	T	T	G	T	T	T
TEABr008/011	Cvac02	Tsiankovskii	7530	2303760	intergenic_region	GBAA_2476-GBAA_2477	A	A	A	A	A	A	A	A	A	A	G	A	A	A
TEABr008/011	Cvac02	Tsiankovskii	7530	2610670	synonymous_variant	GBAA_2815	T	T	T	T	T	T	T	T	T	T	C	T	T	T
TEABr008/011	Svd-1	Tsiankovskii	7530	5138018	intergenic_region	hom-2-metA	A	A	A	A	A	A	A	A	A	A	A	A	G	A
TEABr008/011	TsiankovskiiI	Tsiankovskii	7530	5205134	missense_variant	yycG	C	C	C	C	C	C	C	C	C	G	C	C	C	C
TEABr008/011	TsiankovskiiI	Tsiankovskii	7530	760338	intergenic_region	thiD-1-GBAA_0735	G	G	G	G	G	G	G	G	G	T	G	-	G	G
TEABr008/011	TsiankovskiiI	Tsiankovskii	7530	1188301	missense_variant	rfbC	T	T	T	T	T	T	T	T	T	G	T	T	T	T
TEABr008/011	TsiankovskiiI	Tsiankovskii	7530	1656133	synonymous_variant	fumC	A	A	A	A	A	A	A	A	A	G	A	-	-	A
TEABr008/011	TsiankovskiiI	Tsiankovskii	7530	4426799	missense_variant	GBAA_4867	T	T	T	T	T	T	T	T	T	A	T	-	T	T
TEABr008/011	TsiankovskiiI	Tsiankovskii	7530	1729651	missense_variant	GBAA_1847	C	C	C	C	C	C	C	C	C	T	C	C	C	C
TEABr008/011	TsiankovskiiI	Tsiankovskii	7530	4129012	missense_variant	dnaK	C	C	C	C	C	C	C	C	C	T	C	C	C	C
TEABr008/011	TsiankovskiiI	Tsiankovskii	7530	2631298	missense_variant	GBAA_2835	G	G	G	G	G	G	G	G	G	A	G	G	G	G
TEABr008/011	TsiankovskiiI	Tsiankovskii	7530	193023	intragenic_variant	GBAA_0193	A	A	A	A	A	A	A	A	A	T	A	A	A	A
TEABr008/011	TsiankovskiiI	Tsiankovskii	7530	507034	intergenic_region	pflA-GBAA_0511	G	G	G	G	G	G	G	G	G	A	G	G	G	G
TEABr008/011	TsiankovskiiI	Tsiankovskii	7530	2608168	missense_variant	GBAA_2814	A	A	A	A	A	A	A	A	A	C	A	-	A	A
TEABr008/011	TsiankovskiiI	Tsiankovskii	7530	507652	stop_gained	GBAA_0511	C	C	C	C	C	C	C	C	C	T	C	C	C	C
TEABr008/011	TsiankovskiiI	Tsiankovskii	7530	5223347	missense_variant	gidA	C	C	C	C	C	C	C	C	C	T	C	C	C	C
TEABr008/011	TsiankovskiiI	Tsiankovskii	7530	3637767	synonymous_variant	dxr-2	T	T	T	T	T	T	T	T	T	C	T	-	T	T
TEABr008/011	TsiankovskiiI	Tsiankovskii	7530	4462030	missense_variant	tyrS-1	G	G	G	G	G	G	G	G	G	A	G	-	G	G
TEABr008/011	TsiankovskiiI	Tsiankovskii	7530	2383270	missense_variant	GBAA_2560	A	A	A	A	A	A	A	A	A	G	A	A	A	A
TEABr008/011	TsiankovskiiI	Tsiankovskii	7530	1972210	missense_variant	GBAA_2114	T	T	T	T	T	T	T	T	T	G	T	T	T	T
TEABr008/011	TsiankovskiiI	Tsiankovskii	7530	4248928	missense_variant	GBAA_4671	A	A	A	A	A	A	A	A	A	C	A	A	A	A
TEABr008/011	TsiankovskiiI	Tsiankovskii	7530	4249170	intergenic_region	GBAA_4671-obgE	C	C	C	C	C	C	C	C	C	T	C	C	C	C
TEABr008/011	TsiankovskiiI	Tsiankovskii	7530	3022858	intergenic_region	GBAA_3285-GBAA_3286	G	G	G	G	G	G	G	G	G	T	G	G	G	G
TEABr008/011	TsiankovskiiI	Tsiankovskii	7530	2101089	missense_variant	asnO-3	C	C	C	C	C	C	C	C	C	T	C	C	C	C
TEABr008/011	TsiankovskiiI	Tsiankovskii	7530	4561058	missense_variant	GBAA_5028	G	G	G	G	G	G	G	G	G	A	G	G	G	G
TEABr008/011	TsiankovskiiI	Tsiankovskii	7530	4607508	missense_variant	GBAA_5087	T	T	T	T	T	T	T	T	T	C	T	T	T	T
TEABr008/011	TsiankovskiiI	Tsiankovskii	7530	4702087	synonymous_variant	GBAA_5175	G	G	G	G	G	G	G	G	G	A	G	G	G	G
TEABr008/011	TsiankovskiiI	Tsiankovskii	7530	2537103	intragenic_variant	GBAA_2725	C	C	C	C	C	C	C	C	C	T	C	C	C	C
